# Supplementary material for: Ultrafast data mining of molecular assemblies in multiplexed high-density super-resolution images
Source: Nat Commun. 2019 Jan 10;10:119. doi: 10.1038/s41467-018-08048-2 (PMC6328550; doi:10.1038/s41467-018-08048-2)
Supplement: Supplementary file 3 — Source Data [file 41467_2018_8048_MOESM3_ESM.xlsx]

## Sheet: Fig. 2c
Figure 2c
density	rep1		rep2		rep3		rep4		rep5		rep1
mm-2	dTC_GPU	dTC_CPU	dTC_GPU	dTC_CPU	dTC_GPU	dTC_CPU	dTC_GPU	dTC_CPU	dTC_GPU	dTC_CPU	ftTC_CPU
1	0.43371	0.78476	0.79874	1.12011	0.70046	1.06984	0.50262	0.8119	0.48611	0.7807	15810.3
10	3.49519	12.156	3.87703	17.2979	3.86549	17.3029	3.87658	12.1681	3.90957	12.3887	15691.1
20	9.24455	26.3171	9.89597	37.4862	9.9395	37.5477	9.90597	26.3673	9.87117	25.8592	15749.8
50	39.5337	64.5575	41.3565	91.6419	41.2793	91.7946	41.2417	63.9928	41.2739	64.607	16120
100	148.808	132.916	153.22	188.143	153.06	188.126	152.669	132.901	152.349	132.92	16970.8

## Sheet: Fig. 3j
Figure 3j
Dist_BG	Dist_BR	Dist_RG	Triple-Correlation
nm	nm	nm	AU
27.507	32.506	37.513	2.7078
92.497	82.505	42.503	1.8829
32.492	107.49	107.52	11.698
4.9643	4.9705	5.0144	1.6125
32.499	27.521	32.488	2.0602
52.506	42.505	47.492	3.7222
77.484	12.514	77.52	1.6053
37.498	52.504	47.498	1.3931
4.9559	4.9483	4.9994	1.9417
32.515	37.483	37.504	2.6098
42.506	42.5	52.498	2.4142
72.499	52.496	97.503	3.2457
4.958	4.9564	4.9879	1.6931
32.508	32.511	32.492	2.1167
37.506	57.498	57.497	2.946
22.516	47.499	47.51	1.6422
4.954	4.9473	4.9941	2.2721
32.517	32.49	32.516	3.1612
42.505	42.495	47.5	2.0563
37.508	32.5	37.504	2.6995
32.517	32.512	37.482	2.276
4.9422	4.9418	4.988	2.1337
27.51	27.508	32.512	2.6021
42.508	42.496	47.492	2.3386
67.501	37.493	62.494	3.398
4.9595	4.9542	4.9911	1.6775
37.501	32.512	37.499	2.229
4.9552	4.9548	5.0185	2.5378
32.527	32.518	37.482	4.1574
32.519	32.485	32.511	2.1004
32.515	37.496	37.515	2.2345
4.9497	4.942	4.9671	1.4689
37.498	157.5	172.5	1.4333
4.9248	4.9174	4.9541	1.9153
77.506	57.503	107.5	2.6514
4.9436	4.9492	5.0026	2.7276
32.477	32.518	37.496	3.9457
4.9745	4.9816	7.5451	1.9985
32.504	32.488	37.513	2.9808
82.506	42.519	97.489	9.5162
62.497	167.51	127.5	1.3004
52.507	202.49	187.51	1.7604
62.498	427.5	377.5	1.1354
52.498	52.499	47.503	1.8622
62.51	87.505	122.5	1.9428
4.964	4.9683	4.9775	1.3908
42.501	42.5	42.499	1.5898
92.504	307.5	397.5	1.1245
82.501	232.5	167.5	1.1777
77.501	317.5	257.5	1.1569
87.501	52.495	77.498	1.7518
42.501	32.495	42.496	2.2856
57.498	207.5	232.5	1.1155
37.51	37.51	42.499	2.7944
37.497	447.5	457.5	1.6435
4.977	4.9875	5.0081	1.579
27.497	32.493	32.522	2.1535
42.499	87.503	82.499	1.2008
77.499	412.5	357.5	1.1258
37.503	182.5	172.5	1.1418
62.498	327.5	292.5	1.4416
32.501	32.498	32.501	1.2571
42.505	485.01	467.5	1.2855
4.9635	4.9612	4.9972	1.5044
32.498	37.491	37.51	1.6291
57.488	432.48	485.01	1.3405
4.9336	4.9312	4.9863	2.4961
37.501	37.492	37.488	3.2922
37.497	457.5	485.01	1.1044
4.9741	4.9773	5.0146	1.7336
32.5	32.486	32.496	2.3409
4.9315	4.9182	4.9782	2.7879
32.481	72.478	72.523	4.3422
57.484	62.496	27.487	1.6776
47.507	142.48	142.5	1.8387
22.483	22.487	27.506	1.601
22.489	132.51	132.49	1.2817
32.52	62.51	67.49	1.9634
17.526	22.51	27.505	1.6721
52.494	47.513	37.508	4.8847

## Sheet: Fig. 4d-4g
Figure 4d-4g
[APH] = 0					[APH]=0.2mM					[APH]=0.6mM
Dist_BG	Dist_BR	Dist_RG	local density		Dist_BG	Dist_BR	Dist_RG	local density		Dist_BG	Dist_BR	Dist_RG	local density
nm	nm	nm	mm-2		nm	nm	nm	mm-2		nm	nm	nm	mm-2
37.777	485.14	485.12	307.117		14.917	14.908	15	2036.4		14.885	14.869	14.895	3095.87
52.571	47.548	52.494	1627.95		57.585	485.07	474.97	1085.36		14.92	14.902	14.904	1611.64
57.579	352.48	357.53	793.551		14.899	14.755	14.997	1502.44		47.634	117.56	122.46	927.841
52.585	485.01	485.05	750.945		57.496	52.539	62.483	1535.39		47.557	162.54	167.4	1102.47
14.964	14.999	15.106	1132.87		14.894	14.861	14.904	1574.76		37.582	485.27	485.12	666.838
57.51	182.51	197.48	1023.05		14.968	14.9	14.985	1816.76		47.888	242.65	242.33	1239.17
14.892	14.938	14.996	1652.88		14.972	14.963	15.019	1265.53		47.537	47.539	57.514	1334.95
57.511	77.541	82.502	640.549		57.507	67.523	57.553	1021.49		14.953	14.956	14.965	1484.44
57.71	432.54	437.47	916.012		57.645	147.49	147.51	1278.71		14.938	14.926	14.974	1959.77
52.662	485	485.04	872.454		57.649	362.51	372.5	1215.34		52.567	157.46	157.48	1158.66
57.565	352.51	372.49	490.962		14.96	14.966	14.972	1362.08		27.585	485.07	485.06	860.958
14.912	14.91	14.928	2084.07		52.602	47.666	52.659	1755.13		14.914	14.899	14.975	2257.64
14.756	14.709	14.845	2095.28		47.7	52.455	57.603	2257.98		42.463	37.597	42.605	1632.95
52.522	47.505	57.58	1064.59		37.447	72.482	77.545	1526.06		57.62	172.52	192.47	1173.57
14.912	14.912	14.915	1454.53		52.628	177.49	182.52	1194.67		57.563	485.1	485.06	750.891
57.741	72.598	77.538	1357.22		42.573	485.02	485.05	779.515		14.839	14.718	14.95	2252.74
52.566	302.5	302.48	740.766		14.942	14.877	15.043	1022.66		47.63	42.583	52.448	1193.26
14.919	14.883	15.037	1452.2		37.438	37.432	37.627	925.692		47.555	392.46	397.55	716.794
57.637	422.47	432.52	741.588		47.551	162.48	172.47	615.766		27.772	485.02	485.11	723.004
52.543	52.46	47.542	890.962		14.857	14.833	14.904	1832.63		57.54	62.731	87.559	990.308
14.886	14.892	15.012	1518.39		14.473	14.479	14.502	843.761		57.636	167.52	172.5	1087.6
57.59	485.05	485.15	616.852					--		14.891	14.808	15.163	1764.95
14.984	14.998	15.044	891.021					--		52.611	57.781	52.762	1431.69
57.476	47.614	57.607	701.731					--		14.662	14.703	14.773	2564.81
14.984	14.955	14.96	1130.09					--		14.498	14.373	14.533	2475.36
								--		14.829	14.834	14.917	548.364

## Sheet: Supplemetary Fig. 3j
Supplementary Figure 3j
Dist_BG	Dist_BR	Dist_RG	Triple-Correlation
nm	nm	nm	AU
14.15	14.075	14.352	1.7921
67.713	72.678	57.588	2.4938
14.783	14.853	15.156	7.629
52.485	52.88	57.402	8.7392
77.621	92.446	67.845	3.2958
14.908	14.786	15.311	4.3668
57.794	147.42	147.56	9.5624
57.555	132.53	112.63	2.7748
57.615	67.511	62.713	2.297
52.74	147.46	147.51	7.8107
57.751	72.525	67.71	6.726
72.722	127.53	157.47	4.5731
57.608	57.704	62.631	4.7618
14.597	14.584	14.771	2.7991
57.679	102.39	97.547	2.3978
52.61	172.45	172.49	2.3982
14.769	14.847	15.22	24.705
42.57	47.568	47.869	25.827
62.843	67.751	62.609	13.441
47.809	485.39	479.99	2.4564
17.714	485.02	485.54	1.783
47.842	42.735	52.66	3.4714
14.812	14.897	14.849	1.2301
52.599	485.08	485.11	1.2514
77.494	72.553	72.74	3.2929
47.796	42.797	52.471	3.3908
77.683	167.41	212.45	2.1039
62.708	117.41	102.59	1.5404
67.73	57.78	72.583	3.3208
77.595	422.52	462.62	4.5698
57.696	62.572	67.684	5.6899
52.477	57.751	57.654	3.6466
47.746	52.866	52.727	6.8081
38.093	485.41	485.26	3.0326
14.907	14.857	15.178	1.4232
57.584	317.5	337.48	1.4373
14.343	14.328	14.32	1.8516
72.49	62.452	112.55	1.3199
47.747	485.28	485.08	2.1152
72.713	202.53	172.6	4.8572
14.826	14.941	15.165	2.6681
52.616	67.513	72.689	3.4032
47.665	257.44	267.53	2.414
67.639	152.34	187.7	3.8707
92.367	485.26	421.8	2.0711
42.495	57.357	57.892	7.8016
14.871	14.753	15.352	5.3466
42.92	47.503	57.415	5.8958
14.821	14.81	14.928	2.0865
62.789	82.573	87.506	2.5124
14.511	14.417	14.95	7.0805
72.493	57.647	72.52	1.9249
14.732	14.789	14.901	2.0991
72.639	92.533	102.56	2.9741
67.502	485.26	485.25	2.4595
14.718	14.742	14.726	1.4222
97.684	262.36	207.57	1.747
97.497	485.25	452.39	1.3434
14.698	14.509	14.789	1.5688
37.526	485.01	485.15	1.2884
14.905	14.967	15.098	2.1575
52.685	67.5	72.566	2.6806
97.592	442.52	427.52	1.4347
14.936	14.91	14.972	1.4436
47.63	137.5	137.48	1.5526
57.727	232.47	237.53	1.7722
67.594	377.47	377.51	1.3713
14.735	14.726	14.975	1.6569
87.512	52.747	82.513	1.5435
25.102	14.895	27.904	1.7876
67.69	82.489	87.488	1.9962
42.87	117.42	102.59	3.4069
62.783	485.34	485.71	2.0264
52.655	52.637	62.644	10.293
14.574	14.397	14.956	6.4825
47.534	47.755	57.623	5.2876
82.416	77.861	117.44	10.362
62.641	112.27	127.48	1.816
47.525	485.3	485.39	1.94
47.78	52.538	57.624	2.454
47.461	52.521	57.807	9.6327
48.158	137.41	142.51	8.168
52.731	142.59	147.51	6.0379
47.685	92.543	82.663	1.9114
62.582	252.7	277.55	1.6377
57.588	337.39	372.49	1.5298
72.621	47.922	77.622	3.5119
67.721	77.515	87.654	2.8497
67.765	252.37	237.6	3.8022
62.452	57.799	67.935	18.487

## Sheet: Supplementary Fig. 4d
Supplementary Figure 4d
Num of RPA per foci
[APH]=0	[APH]=0.2mM	[APH]=0.6mM
15.555	53.187	80.311
8.4701	14.824	55.824
22.474	46.773	36.729
23.313	32.407	30.987
10.959	30.593	29.26
16.026	42.136	22.838
5.7223	34.044	41.432
9.7977	36.144	48.257
8.127	41.709	27.388
25.46	22.592	29.813
35.868	50.681	26.627
18.225	42.879	20.144
16.602	32.313	21.563
10.564	22.878	32.26
13.232	15.676	41.181
10.759	23.004	26.957
10.937	29.233	29.78
13.137	31.428	35.142
16.311	33.283	18.622
15.084	19.865	20.923
13.74	29.471	22.479
10.919	28.341	59.569
19.081	18.54	30.243
23.571	28.215	37.648
21.716	22.947	62.211
16.763	23.324	43.735
22.065	18.254	47.361
11.345	25.541	36.692
12.664	27.243	31.81
13.341	16.581	24.326
24.164	24.434	36.787
11.982	37.603	26.043
8.7824	21.178	27.007
20.51	22.823	35.455
29.897	20.053	30.625
18.404	22.355	31.377
13.848	19.364	24.621
15.024	12.009	24.942
19.722	31.487	32.602
13.264	20.097	34.851
12.916	5.2315	30.44
14.707	22.708	32.248
10.757	13.807	20.671
12.278	23.612	33.726
12.921	14.479	22.566
39.036	20.614	48.977
36.224	20.226	50.552
23.739	28.887	31.967
24.576	33.388	19.318
45.545	36.278	30.431
24.754	24.083	31.948
34.866	25.594	16.818
50.225	40.522	23.377
8.4658	18.903	29.982
6.9387	28.07	24.125
12.327	37.504	22.589
11.069	27.341	19.691
13.163	25.748	22.457
10.81	31.992	15.234
16.509	36.794	22.686
21.732	19.882	13.658
29.901	19.559	19.914
30.856	26.591	10.198
28.151	26.182	9.2213
23.903	26.794	10.596
20.94	18.632	14.444
22.024	14.052	9.4584
39.609	16.943	11.831
17.373	15.907	21.229
12.31	27.054	16.549
10.707	17.591	19.432
13.727	18.452	26.076
10.244	19.175	21.751
11.892	16.273	19.093
10.715	14.576	30.165
9.1339	25.568	10.896
13.45	16.477	13.667
17.259	11.543	17.814
12.578	16.592	39.458
--	21.51	14.117
--	13.667	13.345
--	9.815	15.279
--	14.05	22.768
--	12.115	12.584
--	15.065	16.604
--	12.787	15.312
--	11.572	15.031
--	16.129	14.946
--	18.65	18.733
	11.955	17.405
	8.5257	15.37
	8.8149	10.586
	11.756	12.408
	17.299	6.7183
	--	8.4634
	--	15.009
	--	7.4039
	--	22.56
	--	13.866
	--
	--
	--
	--
	--
	--
	--
	--
	--
	--
	--

## Sheet: Supplementary Fig. 6
Supplementary Figure 6
Distance of beads (as in red channel) to the imaging center	beads_position_x	beads_position_y	beads_position_x	beads_position_y	beads_position_x	beads_position_y	position errors			Distance of beads (as in red channel) to the imaging center	beads_position_x	beads_position_y	beads_position_x	beads_position_y	beads_position_x	beads_position_y	position errors			Distance of beads (as in red channel) to the imaging center	beads_position_x	beads_position_y	beads_position_x	beads_position_y	beads_position_x	beads_position_y	position errors
pixel	pixel		pixel		pixel		pixel			pixel	pixel		pixel		pixel		pixel			pixel	pixel		pixel		pixel		pixel
	Red Channel		Blue Channel		Blue Channel		Red vs. Blue				Red Channel		Green Channel		Green Channel		Red vs. Green				Red Channel		DarkRed Channel		DarkRed Channel		Red vs. DarkRed
			before alignment		after alignment		before alignment	after alignment					before alignment		after alignment		before alignment	after alignment					before alignment		after alignment		before alignment	after alignment
590.935	14.3416	521.209	11.7375	520.246	14.2178	521.111	2.77675	0.15814		590.935	14.3416	521.209	12.072	520.944	14.1889	521.201	2.28508	0.153		839.085	7.1121	1193.76	8.13403	1192.86	7.26476	1193.69	1.36128	0.16672
631.455	15.883	839.881	13.5	840.5	15.9407	840.008	2.46217	0.13945		631.455	15.883	839.881	13.7295	840.813	15.7887	839.86	2.34681	0.09656		590.935	14.3416	521.209	15.2876	522.005	14.1087	521.107	1.23581	0.25465
648.426	16.4792	317.228	14.0092	315.503	16.4063	317.249	3.01289	0.07568		648.426	16.4792	317.228	14.2297	316.458	16.3639	317.508	2.37792	0.30269		631.455	15.883	839.881	16.8972	840.115	15.8393	840.072	1.04093	0.19673
732.308	20.1116	1047.22	17.6397	1048.38	19.9448	1047.02	2.73209	0.25815		732.308	20.1116	1047.22	17.8973	1048.87	19.9003	1047.15	2.76341	0.22239		648.426	16.4792	317.228	17.5962	318.807	16.3802	317.325	1.93366	0.13822
648.441	22.2307	894.377	19.8388	895.036	22.2325	894.313	2.48101	0.06384		648.441	22.2307	894.377	20.2781	895.428	22.3022	894.272	2.21767	0.12697		732.308	20.1116	1047.22	21.1532	1046.75	20.2126	1047.23	1.14107	0.10149
568.776	33.1687	553.003	30.4023	552.349	32.8222	553.07	2.84275	0.35288		605.155	23.0243	417.486	20.7527	416.856	22.8491	417.516	2.35739	0.17776		648.441	22.2307	894.377	23.2876	894.378	22.2694	894.472	1.0569	0.10283
662.334	46.595	963.909	44.6005	964.949	46.8652	963.928	2.24945	0.27088		568.776	33.1687	553.003	30.7518	552.784	32.7912	552.921	2.42687	0.38627		605.155	23.0243	417.486	24.2689	418.994	23.0862	417.798	1.95519	0.3184
578.973	49.4696	779.238	47.2641	779.211	49.6042	778.967	2.20567	0.3034		585.026	35.2065	447.477	33.0321	446.985	35.0762	447.53	2.22939	0.14061		568.776	33.1687	553.003	33.9141	553.688	32.7878	552.868	1.01207	0.40408
548.115	53.4953	558.02	51.1323	557.49	53.4795	558.182	2.42177	0.16242		662.334	46.595	963.909	44.8139	965.404	46.7304	963.992	2.32583	0.15914		585.026	35.2065	447.477	36.5001	448.218	35.3526	447.099	1.49079	0.40551
545.579	54.5476	611.754	52.4703	611.089	54.8156	611.553	2.18106	0.33471		716.137	49.5864	141.855	47.6659	139.664	49.6792	141.413	2.91333	0.4522		716.137	49.5864	141.855	50.6457	143.629	49.484	141.59	2.06598	0.28472
580.355	57.178	805.319	55.0372	805.643	57.3407	805.286	2.16528	0.16602		578.973	49.4696	779.238	47.4937	779.746	49.434	779.025	2.0399	0.21634		578.973	49.4696	779.238	50.5174	779.388	49.5074	779.174	1.0584	0.07496
792.551	61.67	18.3323	59.863	15.3863	61.8625	18.4043	3.45601	0.20551		548.115	53.4953	558.02	51.6881	558.034	53.6451	558.155	1.80725	0.20118		548.115	53.4953	558.02	54.9602	559.127	53.8851	558.312	1.8361	0.48701
566.31	65.905	411.719	63.7611	410.651	66.0296	411.964	2.39474	0.27556		545.579	54.5476	611.754	52.3756	611.668	54.3228	611.583	2.17365	0.28222		545.579	54.5476	611.754	55.65	612.44	54.5926	611.773	1.29827	0.04866
699.426	66.3988	147.821	64.3405	145.448	66.4486	147.9	3.14087	0.09325		580.355	57.178	805.319	55.5727	806.117	57.4774	805.299	1.79265	0.30003		580.355	57.178	805.319	58.2588	805.152	57.2765	805.002	1.09371	0.33217
531.889	68.896	628.889	66.5401	628.514	68.8349	628.9	2.38556	0.06211		792.551	61.67	18.3323	59.8677	16.3078	61.8356	18.5465	2.71055	0.27072		792.551	61.67	18.3323	63.0868	21.1193	61.9444	18.6795	3.12646	0.44249
532.108	69.8739	554.112	67.6192	553.563	69.9072	554.266	2.32065	0.15773		566.31	65.905	411.719	64.2005	411.162	66.1252	411.849	1.79294	0.25576		566.31	65.905	411.719	67.0475	413.092	65.9642	411.852	1.78635	0.14624
531.727	69.6397	638.098	67.2645	637.848	69.5563	638.194	2.3884	0.12692		699.426	66.3988	147.821	64.463	146.081	66.4064	147.804	2.60308	0.019		699.426	66.3988	147.821	67.2668	150.109	66.1421	148.075	2.4476	0.3608
567.227	81.5146	830.042	79.4297	830.548	81.6354	830.08	2.14543	0.12658		532.108	69.8739	554.112	68.1767	554.098	70.0698	554.235	1.69732	0.2313		531.889	68.896	628.889	70.4368	629.232	69.4193	628.604	1.57846	0.59563
537.113	83.5486	452.458	81.2266	451.337	83.4465	452.47	2.5784	0.10275		531.727	69.6397	638.098	67.8555	638.261	69.7388	638.078	1.79158	0.10131		532.108	69.8739	554.112	70.9989	554.894	69.9606	554.059	1.37003	0.10153
513.51	86.9505	621.748	84.7512	621.242	86.9806	621.653	2.25675	0.0992		653.5	77.5	207.5	75.5	206.017	77.3949	207.504	2.48974	0.10524		531.727	69.6397	638.098	70.4501	638.677	69.4356	638.075	0.99565	0.20536
533.553	86.0517	743.303	84.5139	744.195	86.7283	744.088	1.77772	1.03652		567.227	81.5146	830.042	79.4896	831.107	81.2979	830.198	2.28796	0.26736		567.227	81.5146	830.042	82.5066	830.355	81.588	830.262	1.04027	0.2324
564.919	95.3564	853.906	92.9912	854.482	95.1372	853.91	2.43427	0.21922		537.113	83.5486	452.458	81.4093	451.972	83.2617	452.502	2.19384	0.29026		537.113	83.5486	452.458	84.5219	453.484	83.4894	452.352	1.41433	0.12119
502.253	104.002	520.981	101.666	519.644	103.827	520.48	2.69159	0.53089		513.51	86.9505	621.748	85.3328	621.669	87.1504	621.551	1.6196	0.28045		513.51	86.9505	621.748	87.6533	622.375	86.6742	621.721	0.94202	0.27751
602.777	104.47	256.795	102.492	255.089	104.548	257.048	2.61255	0.26441		533.553	86.0517	743.303	84.8907	744.482	86.6925	743.899	1.65496	0.87557		533.553	86.0517	743.303	87.6643	744.133	86.7253	743.811	1.81389	0.84375
497.224	104.395	559.908	102.254	559.274	104.418	559.942	2.23268	0.04088		564.919	95.3564	853.906	93.3803	854.748	95.1309	853.754	2.14801	0.27242		564.919	95.3564	853.906	96.0189	853.736	95.1391	853.699	0.68416	0.30074
495.164	104.925	590.617	103.009	590.007	105.172	590.545	2.01037	0.25787		502.253	104.002	520.981	102.333	520.303	104.096	520.573	1.80158	0.41869		502.253	104.002	520.981	105.039	521.478	104.073	520.531	1.14983	0.45545
627.641	106.952	988.376	104.917	989.568	106.944	988.428	2.35783	0.05295		602.777	104.47	256.795	102.704	255.944	104.486	257.236	1.96011	0.44118		602.777	104.47	256.795	105.717	258.933	104.695	257.205	2.47506	0.46728
613.88	114.829	223.891	112.689	221.76	114.688	223.856	3.02022	0.14509		497.224	104.395	559.908	102.587	559.841	104.345	559.96	1.80837	0.07167		497.224	104.395	559.908	105.3	560.804	104.345	559.97	1.27423	0.07908
641.53	115.5	179.5	113.173	177.168	115.139	179.453	3.29492	0.36445		495.164	104.925	590.617	103.161	590.581	104.913	590.583	1.76414	0.03526		495.164	104.925	590.617	106.084	591.183	105.139	590.434	1.29042	0.28152
493.379	131.387	445.647	129.515	444.502	131.56	445.646	2.19437	0.1737		627.641	106.952	988.376	105.275	989.817	106.954	988.322	2.2107	0.05382		627.641	106.952	988.376	107.693	988.005	106.892	988.304	0.82956	0.09341
708.154	132.36	1131.78	130.367	1133.54	132.184	1131.79	2.65348	0.17556		613.88	114.829	223.891	113.07	222.495	114.811	223.919	2.24545	0.03325		613.88	114.829	223.891	115.895	225.891	114.891	224.052	2.26627	0.17279
469.369	134.894	536.881	133.178	536.323	135.228	537.078	1.80451	0.38778		641.53	115.5	179.5	113.508	177.99	115.248	179.588	2.50004	0.26681		641.53	115.5	179.5	115.519	181.968	114.507	179.992	2.46845	1.10813
718.18	141.395	47.3116	139.829	44.8329	141.589	47.6662	2.9322	0.40419		493.379	131.387	445.647	129.739	445.268	131.401	445.829	1.69098	0.18203		493.379	131.387	445.647	132.377	446.846	131.458	445.669	1.55485	0.07483
637.017	141.141	1041.86	139.296	1043.12	141.156	1041.75	2.23761	0.10731		708.154	132.36	1131.78	130.611	1133.93	132.159	1131.91	2.76485	0.23363		708.154	132.36	1131.78	132.642	1131.38	131.949	1132.01	0.49592	0.46985
604.419	142.515	204.994	140.691	202.858	142.58	205.02	2.80868	0.06982		469.369	134.894	536.881	133.454	536.794	135.093	537.005	1.44259	0.23462		469.369	134.894	536.881	135.945	538.08	135.057	537.167	1.59431	0.32944
472.894	143.364	477.068	141.457	476.282	143.467	477.288	2.06185	0.24315		718.18	141.395	47.3116	140.001	45.0114	141.631	47.133	2.69005	0.29577		718.18	141.395	47.3116	142.321	49.9078	141.35	47.4795	2.7561	0.17395
476.125	145.24	741.028	143.376	741.151	145.375	741.042	1.86785	0.13581		637.017	141.141	1041.86	139.556	1043.45	141.092	1041.76	2.24482	0.10972		637.017	141.141	1041.86	141.89	1041.58	141.179	1042	0.79895	0.14635
450.303	149.925	585.664	147.809	585.175	149.808	585.721	2.17267	0.12994		604.419	142.515	204.994	141.309	203.336	142.935	204.835	2.05032	0.44926		604.419	142.515	204.994	143.86	206.942	142.918	205.023	2.36726	0.40411
458.721	149.65	687.234	148.11	687.358	150.102	687.473	1.5441	0.51239		472.894	143.364	477.068	141.765	476.727	143.376	477.169	1.63481	0.10186		472.894	143.364	477.068	144.155	478.249	143.272	477.159	1.42236	0.1291
683.72	149.928	1114.69	148.056	1116.61	149.822	1114.93	2.68216	0.2619		476.125	145.24	741.028	143.778	741.729	145.352	741.165	1.62192	0.1763		476.125	145.24	741.028	146.201	741.342	145.395	740.991	1.0103	0.15947
516.866	153.386	339.835	151.046	338.49	152.975	340.074	2.69924	0.47504		450.303	149.925	585.664	148.192	585.657	149.769	585.683	1.7333	0.15793		450.303	149.925	585.664	150.608	586.505	149.769	585.724	1.08293	0.16737
520.883	156.69	873.488	155.036	874.125	156.943	873.456	1.77244	0.25539		458.721	149.65	687.234	148.177	687.854	149.741	687.493	1.59807	0.27504		458.721	149.65	687.234	150.391	687.639	149.58	687.141	0.84526	0.1162
463.219	157.152	735.856	155.505	735.754	157.46	735.665	1.64997	0.36296		683.72	149.928	1114.69	148.334	1116.86	149.818	1114.91	2.69321	0.2405		683.72	149.928	1114.69	150.393	1114.24	149.726	1114.84	0.64552	0.24749
453.732	158.642	705.242	156.988	704.784	158.944	704.825	1.71669	0.51524		516.866	153.386	339.835	151.791	339.031	153.372	340.004	1.78568	0.16917		516.866	153.386	339.835	154.527	342.015	153.637	340.51	2.46016	0.72051
497.259	163.172	837.588	161.139	838.109	163.039	837.589	2.09948	0.13312		520.883	156.69	873.488	155.118	874.392	156.627	873.332	1.81339	0.16869		520.883	156.69	873.488	157.28	873.464	156.542	873.458	0.59062	0.15129
689.468	169.48	61.4664	167.732	58.5419	169.409	61.2998	3.40696	0.18084		463.219	157.152	735.856	155.959	736.359	157.487	735.816	1.29423	0.33726		463.219	157.152	735.856	158.35	736.317	157.572	735.949	1.28421	0.43008
720.751	184.636	10.9713	183.668	7.88634	185.242	10.848	3.23337	0.61811		453.732	158.642	705.242	157.491	705.271	159.016	704.845	1.1521	0.5459		453.732	158.642	705.242	159.498	705.266	158.712	704.813	0.85558	0.43517
478.97	188.328	355.176	186.394	353.632	188.202	355.138	2.47529	0.13197		497.259	163.172	837.588	161.798	838.404	163.288	837.479	1.59802	0.15856		553.664	162.391	260.821	163.791	262.146	162.907	260.387	1.92706	0.67369
627.133	192.578	123.238	190.581	120.572	192.233	123.056	3.33003	0.38949		689.468	169.48	61.4664	167.734	59.2981	169.25	61.3623	2.78371	0.25253		497.259	163.172	837.588	163.887	837.685	163.151	837.585	0.72089	0.02113
428.724	192.648	733.673	190.642	733.598	192.466	733.509	2.00717	0.24461		720.751	184.636	10.9713	183.358	8.90721	184.806	11.1691	2.42773	0.26082		689.468	169.48	61.4664	170.079	63.8039	169.173	61.3967	2.41308	0.31437
595.048	196.02	1036.9	194.119	1038.34	195.778	1036.97	2.38201	0.25108		478.97	188.328	355.176	186.731	354.448	188.171	355.363	1.75545	0.2446		720.751	184.636	10.9713	185.714	13.0029	184.835	10.4102	2.29968	0.59524
403.715	200.766	540.017	198.627	539.274	200.436	539.998	2.26456	0.33057		627.133	192.578	123.238	191.028	121.284	192.45	123.104	2.49382	0.18468		478.97	188.328	355.176	189.058	356.929	188.256	355.451	1.89844	0.28369
496.977	200.795	896.01	199.108	896.705	200.839	895.931	1.82422	0.09088		428.724	192.648	733.673	191.047	734.018	192.438	733.488	1.63751	0.27967		627.133	192.578	123.238	193.395	125.563	192.556	123.342	2.46473	0.10686
607.498	201.477	141.489	199.849	138.66	201.482	141.063	3.26332	0.42522		595.048	196.02	1036.9	194.58	1038.6	195.904	1036.94	2.23007	0.12239		428.724	192.648	733.673	193.013	733.975	192.315	733.589	0.47371	0.34356
651.322	204.662	1117.62	203.148	1119.43	204.707	1117.72	2.35786	0.10972		403.715	200.766	540.017	199.292	539.939	200.672	540.145	1.47565	0.15823		595.048	196.02	1036.9	196.352	1036.6	195.747	1036.99	0.44601	0.28856
471.525	209.263	336.067	207.545	334.52	209.268	336.099	2.31231	0.03225		496.977	200.795	896.01	199.51	897.193	200.843	896.054	1.74676	0.06451		403.715	200.766	540.017	201.25	540.902	200.522	539.97	1.00823	0.24901
410.649	211.653	466.513	209.979	465.484	211.735	466.514	1.96508	0.08164		607.498	201.477	141.489	199.861	139.498	201.247	141.247	2.56396	0.33311		496.977	200.795	896.01	201.567	895.905	200.933	895.945	0.77918	0.15214
615.573	211.401	1077.41	209.853	1078.74	211.422	1077.21	2.0431	0.20696		651.322	204.662	1117.62	203.487	1119.6	204.757	1117.64	2.30701	0.09816		607.498	201.477	141.489	202.07	143.209	201.255	141.04	1.81968	0.50043
385.953	219.036	538.146	217.006	537.386	218.746	538.113	2.16754	0.29137		471.525	209.263	336.067	208.093	335.118	209.448	336.109	1.5065	0.18966		651.322	204.662	1117.62	205.213	1117.01	204.65	1117.6	0.81858	0.02537
515.846	220.673	949.583	218.87	950.778	220.496	949.772	2.16319	0.25933		410.649	211.653	466.513	210.479	466.078	211.819	466.567	1.25204	0.17494		471.525	209.263	336.067	209.971	337.881	209.217	336.332	1.94679	0.2695
567.909	220.767	1022.73	219.254	1024.18	220.83	1022.87	2.09417	0.14886		615.573	211.401	1077.41	210.045	1078.79	211.3	1076.98	1.93524	0.44164		410.649	211.653	466.513	212.803	467.676	212.086	466.523	1.63623	0.43328
479.884	221.791	895.375	219.939	896.241	221.592	895.464	2.04427	0.21834		385.953	219.036	538.146	217.594	538.1	218.902	538.314	1.44191	0.21423		615.573	211.401	1077.41	212.065	1076.65	211.504	1077.14	1.008	0.29203
378.909	223.652	556.021	222.167	554.742	223.889	555.395	1.96069	0.66938		515.846	220.673	949.583	219.52	950.92	220.765	949.583	1.76566	0.09179		385.953	219.036	538.146	219.632	539.313	218.948	538.37	1.31048	0.2399
664.426	236.293	43.9612	234.897	41.1045	236.325	43.898	3.17998	0.07044		567.909	220.767	1022.73	219.566	1024.52	220.796	1022.91	2.15595	0.18311		515.846	220.673	949.583	221.355	949.595	220.778	949.766	0.6818	0.21092
379.606	236.875	710.639	235.121	710.737	236.782	710.735	1.75678	0.13303		479.884	221.791	895.375	220.303	896.537	221.555	895.402	1.88864	0.23815		567.909	220.767	1022.73	221.505	1022.46	220.948	1022.81	0.78708	0.19772
632.963	253.974	69.992	252.508	67.2867	253.897	69.9626	3.07699	0.08246		378.909	223.652	556.021	222.61	555.213	223.897	555.363	1.31885	0.70242		479.884	221.791	895.375	222.005	895.508	221.416	895.542	0.25203	0.41114
480.746	256.885	263.267	255.189	261.431	256.702	263.299	2.49947	0.18592		401.201	227.867	450.07	226.543	449.567	227.821	450.12	1.41629	0.06821		378.909	223.652	556.021	224.307	556.468	223.639	555.572	0.79263	0.44911
347.17	256.999	546.36	255.227	545.551	256.824	546.235	1.94778	0.21533		664.426	236.293	43.9612	235.037	42.0375	236.273	44.1664	2.2976	0.20621		401.201	227.867	450.07	228.446	451.03	227.763	449.821	1.12129	0.26979
358.213	257.424	495.317	255.774	494.625	257.363	495.521	1.78968	0.21317		379.606	236.875	710.639	235.589	711.147	236.809	710.709	1.38293	0.09568		664.426	236.293	43.9612	237.124	46.4858	236.372	43.9648	2.65763	0.07868
381.513	259.369	771.82	257.596	772.153	259.156	771.888	1.80383	0.22349		632.963	253.974	69.992	252.67	67.8419	253.836	69.8693	2.51493	0.1852		379.606	236.875	710.639	237.518	710.992	236.919	710.531	0.73349	0.11697
356.345	273.548	457.132	272.192	455.952	273.713	457.006	1.79732	0.20716		480.746	256.885	263.267	255.617	262.036	256.781	263.311	1.76718	0.11341		632.963	253.974	69.992	254.982	72.4555	254.279	70.0105	2.66148	0.30565
443.849	273.691	900.872	272.276	901.535	273.726	900.724	1.56267	0.15227		347.17	256.999	546.36	255.728	546.116	256.885	546.303	1.29447	0.12756		480.746	256.885	263.267	257.227	264.885	256.574	263.08	1.65393	0.36287
341.565	284.783	468.453	283.056	467.499	284.537	468.502	1.97293	0.25024		358.213	257.424	495.317	256.119	495.085	257.277	495.467	1.32551	0.20942		347.17	256.999	546.36	257.528	547.437	256.94	546.504	1.20071	0.15613
644.378	285.481	37.5932	283.899	34.6734	285.149	37.4697	3.32093	0.35476		381.513	259.369	771.82	258.199	772.779	259.323	772.111	1.51261	0.29472		358.213	257.424	495.317	257.995	496.44	257.397	495.355	1.25927	0.04681
486.287	286.215	971.502	284.836	972.728	286.198	971.615	1.84506	0.11402		356.345	273.548	457.132	272.558	456.495	273.653	457.025	1.17742	0.14932		381.513	259.369	771.82	259.777	772.254	259.244	771.955	0.59577	0.18362
628.351	287.545	54.8425	286.273	52.2829	287.529	55.0056	2.85847	0.16394		443.849	273.691	900.872	272.64	901.851	273.688	900.702	1.43616	0.17004		356.345	273.548	457.132	274.049	458.04	273.482	456.834	1.03699	0.30559
454.414	287.322	929.733	285.68	930.543	287.063	929.607	1.83092	0.28792		341.565	284.783	468.453	283.703	468.005	284.754	468.492	1.16896	0.04828		443.849	273.691	900.872	274.081	900.415	273.608	900.451	0.60093	0.42999
320.427	295.689	499.659	293.908	498.73	295.353	499.601	2.00864	0.34147		644.378	285.481	37.5932	284.423	35.5436	285.456	37.695	2.30674	0.10484		341.565	284.783	468.453	285.142	469.569	284.605	468.394	1.1722	0.18729
355.603	296.234	784.877	294.842	785.05	296.254	784.724	1.40323	0.15477		486.287	286.215	971.502	285.374	972.712	286.359	971.3	1.47344	0.24758		644.378	285.481	37.5932	285.925	40.0823	285.291	37.5037	2.52828	0.20975
607.68	297.914	72.7245	297.005	70.1735	298.238	72.8179	2.70818	0.33658		628.351	287.545	54.8425	286.511	52.9244	287.537	55.0081	2.17914	0.16576		486.287	286.215	971.502	286.64	971.33	286.209	971.543	0.4585	0.04207
341.728	301.542	766.435	300.124	766.576	301.521	766.326	1.42532	0.11082		454.414	287.322	929.733	286.133	930.976	287.123	929.72	1.7193	0.19913		628.351	287.545	54.8425	288.222	57.1102	287.599	54.5895	2.36654	0.25866
333.126	302.552	450.008	300.992	449.096	302.401	450.171	1.80679	0.2222		421.676	295.485	308.314	294.456	307.013	295.464	308.116	1.65846	0.19873		454.414	287.322	929.733	287.664	929.417	287.227	929.524	0.46638	0.23005
408.002	308.003	884.962	306.915	885.504	308.24	884.753	1.21497	0.31661		320.427	295.689	499.659	294.299	499.081	295.305	499.45	1.50611	0.43694		421.676	295.485	308.314	295.615	310.151	295.07	308.473	1.84195	0.44412
293.6	310.849	650.919	309.482	650.967	310.867	651.199	1.36816	0.2809		355.603	296.234	784.877	295.255	785.582	296.232	784.87	1.20698	0.00729		320.427	295.689	499.659	295.967	500.802	295.465	499.717	1.17644	0.23173
629.179	312.846	40.1711	311.31	37.4597	312.464	40.2328	3.11641	0.38705		525.918	297.804	169.573	296.616	167.632	297.61	169.271	2.27613	0.359		355.603	296.234	784.877	296.529	785.242	296.085	784.969	0.46886	0.1753
359.294	314.169	817.699	312.927	818.366	314.258	817.896	1.40939	0.21624		607.68	297.914	72.7245	297.262	70.8798	298.246	72.8933	1.95664	0.37214		525.918	297.804	169.573	298.757	171.366	298.188	169.23	2.03081	0.51526
365.317	318.113	367.629	316.754	365.987	318.081	367.403	2.13219	0.22848		341.728	301.542	766.435	300.62	767.068	301.579	766.426	1.11813	0.03787		607.68	297.914	72.7245	298.728	75.2534	298.136	72.7889	2.65664	0.23067
407.015	322.118	302.606	320.77	300.864	322.057	302.549	2.20217	0.08304		333.126	302.552	450.008	301.873	449.177	302.851	449.737	1.07372	0.40375		341.728	301.542	766.435	302.122	766.745	301.687	766.421	0.65737	0.14624
318.538	323.485	441.868	322.11	440.662	323.437	441.767	1.82903	0.11185		408.002	308.003	884.962	307.201	886.104	308.116	885.018	1.39542	0.12637		333.126	302.552	450.008	303.157	451.243	302.662	450.005	1.37501	0.11036
290.14	325.655	694.425	324.334	694.293	325.655	694.341	1.32832	0.08359		293.6	310.849	650.919	310.059	651.46	310.993	651.254	0.95767	0.3649		408.002	308.003	884.962	308.367	884.634	307.968	884.622	0.49034	0.34154
472.529	325.584	984.681	324.502	985.97	325.703	984.791	1.68268	0.16232		629.179	312.846	40.1711	311.567	37.8959	312.489	40.0364	2.61011	0.38143		293.6	310.849	650.919	311.319	651.599	310.885	650.951	0.8265	0.04859
272.506	328.573	624.223	327.296	623.955	328.615	624.297	1.30426	0.08492		359.294	314.169	817.699	313.434	818.636	314.335	817.803	1.19076	0.19589		629.179	312.846	40.1711	313.304	42.4025	312.741	39.8142	2.27808	0.37199
542.13	329.835	129.983	328.823	127.607	329.983	130.004	2.58229	0.14912		365.317	318.113	367.629	317.454	366.556	318.371	367.432	1.25997	0.32421		359.294	314.169	817.699	314.815	817.951	314.42	817.763	0.69385	0.25885
493.902	331.015	1014.23	329.782	1015.54	330.943	1014.23	1.79789	0.07248		407.015	322.118	302.606	321.22	301.594	322.121	302.718	1.35336	0.1128		365.317	318.113	367.629	318.648	368.816	318.175	367.315	1.30096	0.32013
626.941	339.423	1170.22	338.315	1172.18	339.319	1170.21	2.25156	0.10564		318.538	323.485	441.868	322.404	441.098	323.3	441.69	1.32757	0.25633		407.015	322.118	302.606	322.233	304.413	321.755	302.705	1.81134	0.37695
518.725	343.049	1050.61	342.063	1052.16	343.152	1050.7	1.83468	0.13346		290.14	325.655	694.425	324.712	694.851	325.585	694.484	1.03509	0.09202		318.538	323.485	441.868	323.694	443.413	323.25	442.144	1.55929	0.36225
313.331	347.493	414.484	346.278	413.437	347.505	414.65	1.60406	0.16698		472.529	325.584	984.681	325.018	986.321	325.846	984.863	1.7348	0.319		290.14	325.655	694.425	326.066	695.041	325.676	694.513	0.74061	0.09104
418.232	351.211	263.813	349.823	261.526	350.982	263.366	2.67504	0.50187		272.506	328.573	624.223	327.748	624.408	328.614	624.306	0.84521	0.09263		472.529	325.584	984.681	325.904	984.65	325.559	984.891	0.32181	0.21167
270.438	352.042	492.049	349.881	490.298	351.108	491.192	2.78128	1.26738		542.13	329.835	129.983	329.11	128.15	329.97	129.941	1.97093	0.14095		272.506	328.573	624.223	328.999	625.036	328.604	624.308	0.91837	0.09083
438.804	354.999	235.962	353.697	233.735	354.828	235.688	2.57988	0.32285		493.902	331.015	1014.23	330.217	1015.88	331.018	1014.31	1.83117	0.08025		542.13	329.835	129.983	330.359	131.681	329.862	129.393	1.77759	0.58992
350.846	355.441	851.562	353.909	852.396	355.067	851.775	1.7435	0.4302		626.941	339.423	1170.22	338.662	1172.25	339.394	1170.1	2.16484	0.12306		493.902	331.015	1014.23	331.242	1013.88	330.913	1014.2	0.4136	0.1074
346.092	356.37	354.187	355.213	352.68	356.388	354.143	1.89969	0.0474		518.725	343.049	1050.61	342.561	1052.37	343.307	1050.67	1.82366	0.2638		626.941	339.423	1170.22	339.957	1169.47	339.663	1170.15	0.92385	0.25047
463.525	356.235	994.252	355.19	995.725	356.267	994.499	1.80647	0.24876		313.331	347.493	414.484	346.785	413.809	347.585	414.507	0.97813	0.09463		518.725	343.049	1050.61	343.498	1050.4	343.199	1050.8	0.49863	0.23823
616.914	359.086	32.0708	358.235	29.1283	359.214	31.9178	3.06313	0.19908		418.232	351.211	263.813	350.359	262.315	351.142	263.591	1.72285	0.23243		313.331	347.493	414.484	347.931	415.845	347.543	414.482	1.43003	0.0503
260.842	359.406	499.239	358.244	498.445	359.439	499.304	1.40753	0.07254		270.438	352.042	492.049	350.515	491.061	351.299	491.465	1.81849	0.94474		418.232	351.211	263.813	351.487	265.591	351.077	263.744	1.79915	0.15055
468.672	361.907	1003.69	360.685	1004.89	361.734	1003.62	1.70976	0.18699		438.804	354.999	235.962	354.302	234.363	355.068	235.746	1.74456	0.22715		270.438	352.042	492.049	352.015	492.666	351.653	491.539	0.61757	0.64122
519.909	362.868	137.318	362.494	135.214	363.534	137.569	2.13724	0.71189		395.94	355.047	288.926	354.29	288.122	355.058	289.299	1.10489	0.3726		438.804	354.999	235.962	355.167	237.873	354.76	235.933	1.91855	0.24111
357.067	368.254	871.645	367.194	872.275	368.291	871.567	1.23304	0.08599		350.846	355.441	851.562	354.45	852.631	355.185	851.674	1.45719	0.27854		395.94	355.047	288.926	355.136	291.109	354.741	289.344	2.18431	0.51791
553.112	370.665	96.6726	369.703	94.1095	370.689	96.6304	2.73796	0.04816		346.092	356.37	354.187	355.734	353.334	356.498	354.263	1.0634	0.14895		350.846	355.441	851.562	355.424	851.734	355.127	851.629	0.17233	0.3203
280.337	379.903	426.374	378.996	425.5	380.098	426.658	1.25947	0.34444		463.525	356.235	994.252	355.841	995.76	356.547	994.269	1.55882	0.31216		346.092	356.37	354.187	356.861	355.915	356.485	354.359	1.79669	0.20727
395.003	382.877	270.023	381.645	268.443	382.686	270.247	2.00355	0.29441		616.914	359.086	32.0708	358.578	29.6412	359.309	31.8102	2.48216	0.34272		463.525	356.235	994.252	356.631	994.063	356.354	994.324	0.43867	0.13936
581.655	388.863	58.0184	387.909	55.2336	388.8	57.9075	2.94351	0.12743		260.842	359.406	499.239	358.524	498.837	359.276	499.213	0.9691	0.13281		616.914	359.086	32.0708	359.863	34.567	359.419	31.9237	2.61426	0.36354
210.412	391.007	624.394	390.223	624.128	391.294	624.459	0.82707	0.29479		468.672	361.907	1003.69	361.484	1005.26	362.165	1003.74	1.63069	0.26313		260.842	359.406	499.239	359.872	500.308	359.531	499.202	1.16544	0.13102
378.64	391.579	916.115	390.407	916.903	391.391	916.003	1.41202	0.21858		519.909	362.868	137.318	362.227	135.599	362.954	137.36	1.83531	0.09538		468.672	361.907	1003.69	362.184	1003.24	361.92	1003.53	0.52617	0.1652
562.482	394.989	76.2099	394.143	73.5138	395.024	76.1117	2.8258	0.10415		357.067	368.254	871.645	367.586	872.588	368.267	871.558	1.15579	0.08818		519.909	362.868	137.318	363.422	139.194	363.013	136.916	1.95587	0.42812
473.11	395.374	1026.57	394.431	1027.93	395.334	1026.55	1.65427	0.04193		553.112	370.665	96.6726	370.152	94.5659	370.843	96.4843	2.16829	0.25903		357.067	368.254	871.645	368.536	871.575	368.272	871.521	0.29009	0.12562
254.82	400.49	441.478	399.24	440.486	400.265	441.578	1.59623	0.24656		280.337	379.903	426.374	379.381	425.697	380.051	426.351	0.85446	0.15044		553.112	370.665	96.6726	370.884	99.2178	370.486	96.7969	2.55462	0.21827
480.174	400.074	1036.57	399.36	1038.02	400.237	1036.6	1.611	0.16564		395.003	382.877	270.023	382.118	268.786	382.774	270.037	1.45137	0.10405		280.337	379.903	426.374	380.161	427.823	379.86	426.488	1.47221	0.12145
334.145	407.135	327.133	406.364	325.607	407.331	327.171	1.7106	0.19962		581.655	388.863	58.0184	388.306	56.1157	388.92	58.1807	1.98245	0.17202		395.003	382.877	270.023	383.226	272.081	382.901	270.243	2.0869	0.22078
214.853	407.6	695.625	406.534	695.602	407.53	695.63	1.06614	0.06981		210.412	391.007	624.394	390.578	624.437	391.196	624.34	0.43078	0.1968		581.655	388.863	58.0184	389.589	60.589	389.231	58.0232	2.67122	0.36829
319.073	415.783	860.522	415.126	861.132	416.038	860.462	0.89707	0.26132		378.64	391.579	916.115	390.823	917.414	391.406	916.218	1.50254	0.20122		210.412	391.007	624.394	391.299	624.97	391.059	624.228	0.64575	0.17424
205.775	424.32	707.146	423.39	707.327	424.316	707.304	0.94836	0.1589		562.482	394.989	76.2099	394.427	74.1541	395.018	76.1495	2.13134	0.0669		378.64	391.579	916.115	391.711	915.96	391.505	916.019	0.20395	0.12132
406.609	426.005	232.5	425.023	230.781	425.88	232.731	1.97995	0.263		473.11	395.374	1026.57	394.713	1028.26	395.26	1026.65	1.81893	0.1425		562.482	394.989	76.2099	395.401	78.5732	395.063	76.0683	2.39885	0.15973
186.648	428.592	526.13	427.562	525.404	428.485	526.14	1.26009	0.10745		254.82	400.49	441.478	399.695	440.922	400.284	441.52	0.9704	0.21103		473.11	395.374	1026.57	395.341	1026.15	395.151	1026.49	0.4166	0.23644
316.373	431.867	332.002	430.832	330.298	431.705	331.84	1.99319	0.2287		480.174	400.074	1036.57	399.723	1038.3	400.249	1036.66	1.76294	0.19386		254.82	400.49	441.478	400.6	443.008	400.354	441.714	1.53456	0.27328
224.354	436.476	753.606	435.552	753.796	436.419	753.576	0.9435	0.06491		334.145	407.135	327.133	406.583	326.145	407.143	327.178	1.13261	0.04559		480.174	400.074	1036.57	400.825	1036.18	400.647	1036.55	0.84585	0.57378
153.396	447.488	616.446	446.504	616.106	447.35	616.462	1.04091	0.13867		214.853	407.6	695.625	406.764	696.067	407.312	695.702	0.94596	0.29834		334.145	407.135	327.133	407.625	328.827	407.377	327.167	1.76313	0.24346
171.001	450.479	682.976	449.719	683.098	450.544	683.173	0.77011	0.20736		319.073	415.783	860.522	415.469	861.473	415.963	860.488	1.00151	0.18315		214.853	407.6	695.625	407.585	696.192	407.394	695.652	0.56747	0.20759
416.018	451.655	211.329	451.108	209.349	451.854	211.383	2.05405	0.2058		205.775	424.32	707.146	423.751	707.606	424.231	707.2	0.73261	0.10499		319.073	415.783	860.522	415.695	860.567	415.54	860.479	0.09923	0.2472
386.461	452.453	957.186	451.432	958.071	452.155	956.983	1.35028	0.36116		186.648	428.592	526.13	427.842	525.91	428.316	526.188	0.78229	0.28195		205.775	424.32	707.146	424.375	707.709	424.227	707.2	0.56634	0.10805
572.529	454.237	1153.66	453.821	1155.39	454.402	1153.46	1.77783	0.26488		316.373	431.867	332.002	431.291	330.815	431.752	331.832	1.31906	0.20516		186.648	428.592	526.13	428.741	527.282	428.582	526.242	1.1621	0.11225
233.509	455.726	783.607	455.184	784.162	455.963	783.811	0.77571	0.31319		224.354	436.476	753.606	435.945	754.262	436.372	753.681	0.84409	0.12882		316.373	431.867	332.002	431.955	333.645	431.772	331.993	1.64576	0.09483
266.648	458.489	826	457.854	826.494	458.609	825.964	0.80462	0.12522		153.396	447.488	616.446	447.149	616.512	447.542	616.45	0.34541	0.05466		224.354	436.476	753.606	436.554	753.893	436.44	753.511	0.29657	0.10193
433.952	459.29	189.495	458.828	187.703	459.533	189.823	1.85056	0.40889		171.001	450.479	682.976	450.094	683.13	450.471	682.818	0.41531	0.15801		153.396	447.488	616.446	447.462	617.001	447.362	616.226	0.55545	0.25416
135.696	464.552	608.207	463.743	607.623	464.519	608.013	0.99806	0.19696		416.018	451.655	211.329	451.337	209.812	451.713	211.288	1.5498	0.07031		171.001	450.479	682.976	450.585	683.326	450.499	682.743	0.36558	0.23365
182.022	466.624	723.866	465.908	723.953	466.66	723.854	0.72064	0.03823		386.461	452.453	957.186	451.716	958.523	452.053	957.179	1.52634	0.40022		416.018	451.655	211.329	451.922	213.46	451.771	211.402	2.14754	0.13668
277.073	467.914	843.563	467.244	844.187	467.955	843.58	0.91526	0.04511		572.529	454.237	1153.66	454.006	1155.91	454.295	1153.83	2.26169	0.17921		386.461	452.453	957.186	452.217	956.916	452.151	957.077	0.35867	0.32149
128.81	472.336	617.14	471.398	616.488	472.143	616.839	1.1425	0.35766		233.509	455.726	783.607	455.522	784.503	455.868	783.811	0.91972	0.24881		233.509	455.726	783.607	455.851	784.038	455.786	783.738	0.449	0.14465
382.695	474.136	961.406	473.508	962.414	474.141	961.303	1.18807	0.10295		266.648	458.489	826	458.255	826.838	458.585	825.987	0.86987	0.09672		266.648	458.489	826	458.599	826.094	458.543	825.909	0.1449	0.1053
428.18	477.091	189.84	476.498	187.542	477.135	189.66	2.37383	0.18502		433.952	459.29	189.495	459.024	188.213	459.367	189.771	1.30862	0.28689		433.952	459.29	189.495	459.462	191.976	459.327	189.842	2.48718	0.34956
594.611	479.959	17.6323	479.465	14.7689	479.988	17.585	2.90568	0.05563		135.696	464.552	608.207	464.468	608.27	464.793	608.24	0.10517	0.24311		486.256	460.899	1065.94	460.5	1066.03	460.452	1066.46	0.41058	0.69317
170.724	483.84	474.886	483.141	473.91	483.836	474.853	1.20054	0.03317		182.022	466.624	723.866	466.265	724.273	466.574	723.807	0.54239	0.07723		135.696	464.552	608.207	464.58	609.089	464.523	608.287	0.8823	0.08541
547.627	483.1	1135	482.336	1136.83	482.823	1134.96	1.97519	0.27952		277.073	467.914	843.563	467.668	844.507	467.958	843.591	0.97631	0.05297		182.022	466.624	723.866	466.777	724.339	466.735	723.871	0.49678	0.11166
451.431	486.458	1036.92	485.876	1038.21	486.417	1036.77	1.41615	0.15334		128.81	472.336	617.14	471.824	616.992	472.119	616.93	0.53248	0.3014		277.073	467.914	843.563	468.014	843.726	467.981	843.588	0.19181	0.07235
226.821	489.764	401.768	489.632	400.367	490.289	401.614	1.40733	0.54737		382.695	474.136	961.406	473.918	962.725	474.167	961.367	1.33748	0.04946		128.81	472.336	617.14	472.238	617.805	472.201	617.028	0.67228	0.17482
120.154	493.637	544.108	492.759	543.293	493.419	543.947	1.19844	0.27157		428.18	477.091	189.84	476.723	188.339	476.995	189.896	1.5456	0.11109		382.695	474.136	961.406	474.142	961.133	474.125	961.304	0.27295	0.10205
161.256	494.646	477.918	493.885	477.121	494.536	478.05	1.10112	0.17163		594.611	479.959	17.6323	479.721	15.2641	479.965	17.4772	2.38002	0.15517		428.18	477.091	189.84	477.122	192.176	477.037	190.038	2.33625	0.20538
376.306	497.043	961.947	496.604	963.144	497.144	962.025	1.27502	0.12814		170.724	483.84	474.886	483.555	474.167	483.809	474.644	0.77359	0.24443		594.611	479.959	17.6323	480.15	20.1018	480.035	17.355	2.47689	0.2875
404.63	501.556	992.472	500.996	993.5	501.503	992.249	1.17069	0.22903		547.627	483.1	1135	482.753	1137.13	482.935	1135.12	2.156	0.20307		170.724	483.84	474.886	484.001	476.156	483.98	474.948	1.28074	0.15276
438.113	503.967	172.541	503.163	170.592	503.688	172.776	2.10902	0.36513		451.431	486.458	1036.92	486.232	1038.46	486.419	1036.82	1.56252	0.10233		547.627	483.1	1135	483.117	1134.46	483.115	1135.06	0.54209	0.06086
226.527	505.379	394.182	504.787	393.148	505.381	394.423	1.19102	0.24129		226.821	489.764	401.768	489.964	401.01	490.192	401.763	0.78454	0.42813		451.431	486.458	1036.92	486.632	1036.5	486.642	1036.86	0.45286	0.19289
129.495	512.993	504.09	512.538	503.291	513.115	504.11	0.91983	0.12325		120.154	493.637	544.108	493.172	543.961	493.385	544.176	0.48838	0.26155		226.821	489.764	401.768	490.126	403.088	490.112	401.647	1.3688	0.3685
283.569	516.099	870.873	515.66	871.66	516.165	870.928	0.90152	0.08607		161.256	494.646	477.918	494.302	477.493	494.512	477.957	0.54684	0.13903		120.154	493.637	544.108	493.548	544.941	493.559	543.943	0.83813	0.18277
235.43	517.239	379.596	516.776	378.002	517.319	379.339	1.65965	0.2692		376.306	497.043	961.947	496.943	963.425	497.101	962.065	1.48105	0.13174		161.256	494.646	477.918	494.534	479.087	494.541	477.885	1.17393	0.11006
86.9512	518.589	630.54	518.165	630.44	518.717	630.728	0.43559	0.22721		404.63	501.556	992.472	501.223	993.799	501.36	992.326	1.36833	0.24487		376.306	497.043	961.947	497.182	961.78	497.218	961.953	0.21795	0.17544
124.335	521.884	696.732	521.196	696.607	521.726	696.616	0.69955	0.19546		438.113	503.967	172.541	503.69	170.881	503.854	172.503	1.68319	0.1198		404.63	501.556	992.472	501.342	992.332	501.386	992.583	0.25632	0.20325
537.975	522.688	67.6093	522.311	65.0985	522.705	67.7069	2.53901	0.09894		226.527	505.379	394.182	505.05	393.575	505.218	394.357	0.68942	0.23765		438.113	503.967	172.541	503.876	174.787	503.863	172.582	2.24704	0.1119
167.419	523.385	748.861	522.678	748.723	523.192	748.512	0.72034	0.39839		200.575	510.5	420.5	510.496	420.002	510.642	420.684	0.49777	0.2328		226.527	505.379	394.182	505.182	396.018	505.208	394.551	1.84682	0.40728
518.536	525.136	1113.1	524.741	1114.8	525.081	1113.01	1.73697	0.10473		129.495	512.993	504.09	513.041	503.46	513.176	503.828	0.63148	0.319		200.575	510.5	420.5	510.5	422.5	510.543	421.117	2	0.61874
299.262	531.304	891.271	531.053	892.366	531.487	891.543	1.12361	0.32782		283.569	516.099	870.873	515.935	871.707	516.031	870.692	0.8501	0.19329		129.495	512.993	504.09	513.243	504.791	513.302	503.667	0.7444	0.52414
336.869	533.632	930.267	533.118	931.545	533.527	930.554	1.37728	0.30536		235.43	517.239	379.596	517.221	378.525	517.339	379.363	1.07159	0.25336		283.569	516.099	870.873	515.866	870.505	515.947	870.438	0.43569	0.46097
448.538	539.354	1044.42	538.981	1046.03	539.308	1044.55	1.65583	0.13542		86.9512	518.589	630.54	518.744	630.872	518.851	630.761	0.36586	0.34264		235.43	517.239	379.596	517.287	380.912	517.344	379.394	1.31645	0.22725
182.691	540.238	427.36	539.97	426.259	540.426	427.395	1.13351	0.1911		124.335	521.884	696.732	521.67	696.858	521.761	696.5	0.24816	0.26311		86.9512	518.589	630.54	518.504	631.202	518.586	630.459	0.66655	0.08169
327.579	542.996	277.419	542.592	275.672	543.002	277.426	1.79373	0.00924		537.975	522.688	67.6093	522.584	65.8245	522.663	67.8421	1.78786	0.23418		124.335	521.884	696.732	521.572	697.263	521.665	696.712	0.61534	0.2197
140.758	546.197	730.07	545.643	730.064	546.066	729.93	0.55497	0.19204		167.419	523.385	748.861	523.156	749.377	523.237	748.822	0.56504	0.15355		537.975	522.688	67.6093	522.43	70.2593	522.45	67.6821	2.66262	0.24962
315.925	548.828	288.247	548.443	286.507	548.832	288.217	1.78201	0.03034		518.536	525.136	1113.1	525.147	1114.86	525.168	1112.94	1.75873	0.16922		167.419	523.385	748.861	523.496	749.33	523.595	748.928	0.48205	0.21982
370.915	554.506	968.114	554.178	969.375	554.485	968.217	1.30271	0.10506		299.262	531.304	891.271	531.53	892.513	531.561	891.421	1.26214	0.29793		518.536	525.136	1113.1	525.025	1112.54	525.115	1113.09	0.57359	0.0236
190.864	556.76	414.099	556.267	413.28	556.654	414.469	0.95533	0.3849		336.869	533.632	930.267	533.427	931.675	533.446	930.436	1.42259	0.25169		299.262	531.304	891.271	531.515	891.391	531.633	891.38	0.2431	0.3465
429.666	561.59	1027.95	561.343	1029.3	561.591	1027.88	1.37594	0.06501		182.691	540.238	427.36	540.122	426.848	540.149	427.505	0.52545	0.17018		336.869	533.632	930.267	533.371	930.523	533.491	930.616	0.36637	0.3767
535.008	577.212	65.478	576.844	62.6616	577.028	65.2765	2.84023	0.27286		327.579	542.996	277.419	542.983	276.117	542.996	277.341	1.30297	0.07854		448.538	539.354	1044.42	539.507	1043.99	539.635	1044.37	0.45866	0.28556
137.509	578.261	735.78	577.834	735.825	578.123	735.663	0.42847	0.18081		140.758	546.197	730.07	546.207	730.549	546.197	730.066	0.47971	0.00339		182.691	540.238	427.36	540.092	428.604	540.217	427.236	1.2528	0.1255
349.671	580.536	250.871	580.505	248.919	580.752	250.781	1.9528	0.23444		315.925	548.828	288.247	548.78	287.089	548.771	288.272	1.15929	0.0622		327.579	542.996	277.419	543.04	279.27	543.155	277.414	1.85142	0.15966
552.796	581.535	47.5122	581.479	44.977	581.634	47.6627	2.53581	0.18039		370.915	554.506	968.114	554.544	969.49	554.474	968.111	1.37657	0.0322		140.758	546.197	730.07	545.959	730.516	546.114	730.059	0.50561	0.08423
491.158	586.996	109.014	586.998	106.79	587.164	109.227	2.22437	0.27112		190.864	556.76	414.099	556.646	413.694	556.607	414.401	0.42109	0.33859		315.925	548.828	288.247	548.821	290.143	548.954	288.322	1.89629	0.14661
177.355	586.486	776.84	586.353	777.117	586.596	776.778	0.30741	0.12645		429.666	561.59	1027.95	561.94	1029.52	561.832	1027.92	1.61325	0.24388		370.915	554.506	968.114	554.438	968.031	554.606	968.223	0.10702	0.14794
443.664	595.243	156.362	594.922	154.194	595.077	156.441	2.19102	0.18352		535.008	577.212	65.478	577.232	63.4797	577.096	65.5013	1.99837	0.1175		190.864	556.76	414.099	556.633	415.765	556.801	414.353	1.67034	0.25762
117.414	601.133	482.591	601.115	481.853	601.322	482.757	0.73822	0.25139		137.509	578.261	735.78	578.533	736.015	578.394	735.514	0.36004	0.29784		429.666	561.59	1027.95	561.596	1027.51	561.775	1027.85	0.43884	0.20748
346.821	601.183	946.819	601.167	947.931	601.293	946.856	1.11158	0.11602		349.671	580.536	250.871	580.789	249.365	580.651	250.69	1.52719	0.21491		326.655	562.515	924.497	562.135	924.657	562.323	924.736	0.41261	0.30624
468.77	602.403	131.236	602.266	128.784	602.381	131.133	2.45667	0.10585		552.796	581.535	47.5122	581.745	45.6554	581.59	47.7433	1.86874	0.23763		535.008	577.212	65.478	577.02	68.4202	577.203	65.827	2.94847	0.34912
448.408	606.725	1048.36	606.865	1049.99	606.92	1048.47	1.63541	0.22457		491.158	586.996	109.014	587.123	107.327	586.952	109.183	1.69191	0.17501		137.509	578.261	735.78	578.329	735.925	578.565	735.483	0.16015	0.42531
378.562	610.344	978.42	610.051	979.491	610.127	978.278	1.10993	0.25947		177.355	586.486	776.84	586.509	777.483	586.334	776.827	0.64377	0.15247		349.671	580.536	250.871	580.249	252.708	580.467	250.756	1.8587	0.13409
462.163	612.495	1061.99	612.673	1063.68	612.699	1062.1	1.69856	0.23072		526.638	587.798	73.5038	587.999	71.5	587.822	73.4905	2.01392	0.02736		552.796	581.535	47.5122	581.154	50.2668	581.347	47.6078	2.7807	0.21077
114.461	614.786	713.502	614.982	713.908	615.118	713.836	0.45131	0.47102		443.664	595.243	156.362	595.469	154.545	595.268	156.224	1.83094	0.14011		491.158	586.996	109.014	587.006	111.502	587.227	109.061	2.48816	0.23509
393.07	618.088	207.346	618.134	205.04	618.214	207.082	2.30668	0.29313		117.414	601.133	482.591	601.415	482.191	601.195	482.643	0.48939	0.08084		177.355	586.486	776.84	586.207	776.929	586.461	776.604	0.29251	0.23679
226.738	624.384	825.423	624.441	825.761	624.512	825.21	0.34245	0.24933		346.821	601.183	946.819	601.288	948.082	601.035	946.786	1.26717	0.15137		443.664	595.243	156.362	595.245	158.735	595.497	156.459	2.37306	0.27185
267.835	626.521	333.481	626.592	332.373	626.672	333.895	1.11067	0.43994		468.77	602.403	131.236	602.526	129.26	602.295	131.033	1.98068	0.23046		117.414	601.133	482.591	600.957	483.899	601.251	482.7	1.31953	0.15973
552.813	626.298	1152.19	626.489	1153.8	626.41	1151.81	1.61922	0.38951		448.408	606.725	1048.36	607.203	1050.21	606.914	1048.53	1.91566	0.25779		346.821	601.183	946.819	600.895	946.722	601.173	946.862	0.30422	0.04363
431.618	635.55	1030.15	635.615	1031.77	635.565	1030.32	1.61731	0.17004		378.562	610.344	978.42	610.491	979.745	610.198	978.331	1.33293	0.17145		468.77	602.403	131.236	602.09	133.608	602.359	131.243	2.39229	0.04494
248.513	636.27	845.852	636.312	846.628	636.328	845.985	0.77704	0.14561		462.163	612.495	1061.99	612.998	1063.53	612.684	1061.8	1.62017	0.26732		448.408	606.725	1048.36	606.957	1047.99	607.238	1048.39	0.4352	0.51462
37.8784	637.007	608.077	636.988	607.971	637.043	608.346	0.10752	0.27128		114.461	614.786	713.502	615.432	714.109	615.146	713.693	0.88724	0.40784		378.562	610.344	978.42	609.889	977.915	610.185	978.139	0.67928	0.32304
77.1471	639.702	533.853	640.003	533.013	640.047	533.703	0.89243	0.37636		393.07	618.088	207.346	618.391	205.77	618.101	207.256	1.60517	0.09092		462.163	612.495	1061.99	612.087	1061.7	612.378	1062.14	0.50526	0.18326
163.678	642.36	758.101	642.434	758.445	642.445	758.18	0.35171	0.1164		226.738	624.384	825.423	624.883	826.372	624.549	825.535	1.07239	0.19988		114.461	614.786	713.502	614.829	714.14	615.157	713.635	0.63952	0.39459
255.005	648.671	349.683	648.834	347.717	648.823	349.177	1.97253	0.5287		267.835	626.521	333.481	627.118	332.85	626.796	333.862	0.8688	0.46951		393.07	618.088	207.346	617.649	209.671	617.973	207.569	2.36536	0.25058
198.053	648.574	792.004	648.68	792.325	648.657	791.915	0.33753	0.12242		552.813	626.298	1152.19	626.515	1154.02	626.134	1151.95	1.84447	0.28955		226.738	624.384	825.423	624.111	825.718	624.456	825.531	0.40156	0.12949
273.178	648.225	868.888	648.002	869.562	647.962	868.819	0.71056	0.27199		535.604	633.806	65.4636	634.007	63.435	633.65	65.4512	2.03854	0.15673		267.835	626.521	333.481	626.113	335.157	626.471	333.476	1.72432	0.05053
453.327	655.398	150.071	655.122	147.859	655.032	150.134	2.22913	0.37168		431.618	635.55	1030.15	635.864	1031.92	635.464	1030.31	1.79696	0.18111		552.813	626.298	1152.19	625.641	1151.21	625.949	1151.87	1.17976	0.46955
523.533	656.399	79.5136	656.516	77.4887	656.394	80.0472	2.02824	0.53361		248.513	636.27	845.852	636.804	846.907	636.421	845.993	1.18271	0.20703		535.604	633.806	65.4636	633.003	67.9759	633.36	65.3771	2.63743	0.4542
58.8382	657.715	611.443	658.073	611.098	658.037	611.459	0.49736	0.32307		37.8784	637.007	608.077	637.5	608.008	637.131	607.99	0.49772	0.15161		431.618	635.55	1030.15	635.201	1029.86	635.549	1030.22	0.45405	0.07271
105.361	662.944	515.508	663.005	514.994	662.95	515.759	0.5172	0.25178		77.1471	639.702	533.853	640.088	533.628	639.712	533.889	0.44723	0.03715		248.513	636.27	845.852	636.065	846.033	636.437	845.903	0.27374	0.17477
127.53	665.712	490.702	665.631	489.89	665.564	490.76	0.81616	0.1586		163.678	642.36	758.101	642.878	758.852	642.478	758.269	0.91204	0.20523		37.8784	637.007	608.077	636.739	609.014	637.128	608.198	0.9745	0.1708
196.961	666.177	785.511	666.24	785.868	666.144	785.484	0.36285	0.04218		255.005	648.671	349.683	649.318	348.423	648.908	349.376	1.41677	0.38783		77.1471	639.702	533.853	639.125	534.7	639.523	533.657	1.02487	0.26576
97.9095	668.148	670.3	668.175	670.142	668.09	670.252	0.16117	0.07523		198.053	648.574	792.004	649.009	792.607	648.581	791.898	0.74298	0.10673		163.678	642.36	758.101	641.985	758.618	642.379	758.242	0.63899	0.142
138.891	668.47	720.842	668.49	721.007	668.397	720.9	0.16609	0.09327		273.178	648.225	868.888	648.486	869.748	648.054	868.749	0.89928	0.22041		255.005	648.671	349.683	648.453	351.246	648.875	349.617	1.578	0.21447
576.708	669.753	27.5261	669.898	24.5644	669.7	27.336	2.96531	0.19748		453.327	655.398	150.071	655.569	148.682	655.131	150.379	1.39949	0.40807		198.053	648.574	792.004	648.054	792.253	648.461	791.973	0.57639	0.11719
102.708	671.597	526.36	671.884	525.643	671.791	526.363	0.7725	0.19451		523.533	656.399	79.5136	656.878	77.8686	656.432	79.8289	1.71332	0.31701		273.178	648.225	868.888	647.631	868.816	648.029	868.75	0.59875	0.23966
445.6	672.091	1039.73	672.265	1041.34	672.063	1039.84	1.61612	0.11303		58.8382	657.715	611.443	658.459	611.383	658.006	611.354	0.74673	0.30415		453.327	655.398	150.071	654.779	152.379	655.212	150.078	2.38924	0.18656
508.724	674.934	96.8246	675.043	94.5474	674.854	97.0393	2.2798	0.22929		105.361	662.944	515.508	663.558	515.29	663.088	515.62	0.65176	0.18304		523.533	656.399	79.5136	655.932	82.464	656.362	79.9168	2.98723	0.40491
527	676.615	78.599	676.928	75.8675	676.724	78.4346	2.74941	0.19715		127.53	665.712	490.702	666.154	490.361	665.674	490.785	0.55866	0.09076		58.8382	657.715	611.443	657.431	612.258	657.875	611.452	0.86343	0.16015
280.916	677.015	329.847	677.289	328.445	677.154	329.985	1.42863	0.19583		196.961	666.177	785.511	666.655	786.151	666.157	785.467	0.79852	0.0484		105.361	662.944	515.508	662.609	516.803	663.071	515.703	1.33729	0.23303
436.408	683.796	171.713	683.683	169.151	683.483	171.343	2.56435	0.48493		97.9095	668.148	670.3	668.694	670.483	668.196	670.233	0.57599	0.08343		127.53	665.712	490.702	665.214	491.9	665.683	490.723	1.29741	0.03548
552.205	683.592	1145.84	683.833	1147.8	683.536	1145.83	1.97207	0.05712		138.891	668.47	720.842	669.015	721.213	668.513	720.773	0.66014	0.08098		196.961	666.177	785.511	665.696	785.874	666.148	785.577	0.60252	0.07217
577.594	683.132	1171.58	683.332	1173.82	683.023	1171.73	2.24807	0.18642		576.708	669.753	27.5261	670.35	25.294	669.85	27.4477	2.31052	0.12439		97.9095	668.148	670.3	667.667	670.809	668.133	670.178	0.70023	0.12348
253.037	692.414	835.557	692.62	836.162	692.401	835.558	0.63886	0.01295		102.708	671.597	526.36	672.129	526.267	671.624	526.557	0.54066	0.1991		138.891	668.47	720.842	668.065	721.32	668.529	720.837	0.62639	0.05886
154.377	694.119	477.633	694.707	476.892	694.514	477.817	0.94625	0.43581		445.6	672.091	1039.73	672.616	1041.58	672.069	1039.93	1.92202	0.20494		576.708	669.753	27.5261	669.416	30.4046	669.885	27.6718	2.89821	0.19691
275.431	696.632	857.923	696.525	858.785	696.284	858.082	0.86811	0.38197		508.724	674.934	96.8246	675.434	95.0333	674.917	96.928	1.85975	0.10489		102.708	671.597	526.36	671.27	527.415	671.755	526.349	1.10499	0.15879
278.139	704.58	342.271	704.775	340.855	704.525	342.346	1.43	0.09278		527	676.615	78.599	676.99	76.504	676.466	78.4673	2.12827	0.19864		445.6	672.091	1039.73	671.62	1039.32	672.052	1039.71	0.62691	0.04319
146.542	708.5	698.5	708.618	698.341	708.356	698.33	0.19782	0.22307		280.916	677.015	329.847	677.535	329.102	677.013	330.127	0.90846	0.28041		508.724	674.934	96.8246	674.431	99.3978	674.922	96.9112	2.6219	0.08739
329.772	712.845	909.863	713.004	910.5	712.681	909.57	0.65635	0.33644		436.408	683.796	171.713	684.058	169.759	683.509	171.376	1.97132	0.44303		527	676.615	78.599	676.008	80.9885	676.503	78.4367	2.46537	0.1973
449.683	712.524	1035.38	713.076	1036.9	712.711	1035.42	1.62339	0.19166		552.205	683.592	1145.84	684.151	1147.9	683.547	1145.85	2.13198	0.0461		280.916	677.015	329.847	676.582	331.785	677.086	330.092	1.98584	0.25473
158.409	713.953	710.037	714.374	710.189	714.085	710.127	0.44791	0.15998		577.594	683.132	1171.58	683.605	1173.65	682.999	1171.5	2.12227	0.1531		436.408	683.796	171.713	683.055	173.642	683.576	171.415	2.06681	0.37063
464.492	713.918	1050.31	714.233	1051.98	713.858	1050.42	1.69912	0.13063		253.037	692.414	835.557	692.947	836.441	692.339	835.569	1.03167	0.07615		552.205	683.592	1145.84	683.238	1145.15	683.679	1145.81	0.78015	0.09125
250.852	714.354	823.271	714.498	823.5	714.189	822.949	0.2703	0.36229		154.377	694.119	477.633	694.714	477.351	694.12	477.824	0.6586	0.19134		577.594	683.132	1171.58	682.468	1170.58	682.902	1171.31	1.20457	0.3577
592.228	716.171	1180.72	716.843	1182.81	716.402	1180.67	2.19359	0.23701		275.431	696.632	857.923	696.905	858.968	696.28	858.012	1.07983	0.36234		253.037	692.414	835.557	691.877	835.516	692.389	835.361	0.53856	0.19709
118.234	717.76	589.415	718.193	589.009	717.898	589.463	0.59411	0.14646		278.139	704.58	342.271	705.179	341.377	704.546	342.357	1.07623	0.09206		154.377	694.119	477.633	693.696	479.005	694.244	477.786	1.43571	0.19832
222.217	718.612	412.086	719.089	411.45	718.785	412.65	0.79504	0.59003		146.542	708.5	698.5	709.159	698.558	708.496	698.204	0.66193	0.29554		275.431	696.632	857.923	695.966	858.066	696.484	857.976	0.68087	0.15641
120.959	718.021	626.502	718.508	626.001	718.21	626.298	0.69877	0.27759		329.772	712.845	909.863	713.667	910.664	712.97	909.514	1.14772	0.37074		278.139	704.58	342.271	703.949	344.202	704.532	342.55	2.03135	0.28265
131.48	720.112	546.52	720.559	545.585	720.255	546.223	1.03666	0.32962		449.683	712.524	1035.38	713.5	1037	712.793	1035.37	1.89311	0.26884		146.542	708.5	698.5	708.028	698.855	708.597	698.308	0.59056	0.2147
136.027	722.49	659.157	722.625	658.648	722.306	658.806	0.52645	0.39659		158.409	713.953	710.037	714.57	710.538	713.885	710.14	0.79534	0.12449		329.772	712.845	909.863	712.227	909.504	712.778	909.559	0.7147	0.31192
411.037	723.522	207.962	723.879	205.793	723.522	207.841	2.19855	0.12108		464.492	713.918	1050.31	714.537	1052.22	713.824	1050.54	2.01393	0.2503		449.683	712.524	1035.38	712.127	1034.91	712.656	1035.31	0.61052	0.14951
303.108	731.725	327.011	731.975	325.602	731.606	327.16	1.43105	0.19059		250.852	714.354	823.271	714.98	823.803	714.285	822.98	0.8212	0.29908		158.409	713.953	710.037	713.291	710.347	713.872	709.835	0.73108	0.2175
373.31	737.307	947.142	737.843	948.423	737.404	947.322	1.38868	0.20501		592.228	716.171	1180.72	717.185	1182.96	716.448	1180.78	2.45819	0.28349		464.492	713.918	1050.31	713.279	1050	713.808	1050.44	0.70647	0.17104
142.976	742.088	584.092	742.449	583.547	742.048	584.025	0.6534	0.07815		118.234	717.76	589.415	718.123	589.367	717.43	589.423	0.36692	0.32982		250.852	714.354	823.271	713.788	823.172	714.355	822.986	0.57499	0.28496
407.393	746.911	979.981	747.329	981.031	746.842	979.785	1.12994	0.2085		222.217	718.612	412.086	719.475	411.944	718.783	412.661	0.87442	0.60013		592.228	716.171	1180.72	716	1180	716.509	1180.77	0.74418	0.34118
153.633	748.168	640.612	748.499	640.007	748.068	640.244	0.68996	0.38135		120.959	718.021	626.502	718.916	626.473	718.217	626.39	0.89547	0.22566		118.234	717.76	589.415	717.073	590.417	717.677	589.545	1.21434	0.1539
214.756	753.216	449.518	753.672	448.362	753.22	449.411	1.24283	0.10705		131.48	720.112	546.52	720.854	546.098	720.152	546.315	0.85384	0.20867		222.217	718.612	412.086	717.793	414.109	718.414	412.685	2.18293	0.63094
265.733	755.649	384.622	756.087	383.442	755.62	384.763	1.2584	0.14425		136.027	722.49	659.157	723.104	659.157	722.386	658.952	0.61348	0.23004		120.959	718.021	626.502	717.477	627.116	718.079	626.355	0.81985	0.15734
448.688	758.977	1019.58	759.805	1021.25	759.255	1019.82	1.8624	0.3677		411.037	723.522	207.962	724.214	206.334	723.508	207.813	1.76962	0.14996		131.48	720.112	546.52	719.591	547.371	720.206	546.367	0.99793	0.1794
610.327	763.951	1187.89	764.366	1189.92	763.74	1187.73	2.06558	0.26646		303.108	731.725	327.011	732.687	325.908	731.944	326.945	1.46304	0.22871		136.027	722.49	659.157	721.988	659.805	722.597	659.144	0.82018	0.10786
164.563	764.418	593.095	764.78	592.815	764.279	593.254	0.45814	0.21054		373.31	737.307	947.142	737.86	948.42	737.063	947.128	1.39237	0.24382		411.037	723.522	207.962	722.938	209.956	723.583	207.855	2.07751	0.12295
223.106	765.026	750.142	765.481	750.294	764.964	750.056	0.47995	0.10566		142.976	742.088	584.092	742.832	584.004	742.039	584.081	0.74843	0.051		303.108	731.725	327.011	730.814	329.127	731.477	327.426	2.30397	0.48349
536.904	766.554	1110.42	767.172	1112.28	766.563	1110.44	1.95904	0.02387		536.909	744.022	82.7683	745.098	80.6176	744.312	82.5584	2.40512	0.35806		373.31	737.307	947.142	736.756	947.188	737.361	947.352	0.55231	0.21662
243.378	770.533	426.358	770.981	425	770.451	426.149	1.4304	0.22451		407.393	746.911	979.981	747.616	981.187	746.778	979.772	1.39694	0.24798		142.976	742.088	584.092	741.646	584.956	742.317	584.069	0.97165	0.22932
411.844	772.507	973.975	773.202	974.989	772.609	973.764	1.22964	0.23346		153.633	748.168	640.612	748.864	640.825	748.043	640.69	0.72779	0.14751		536.909	744.022	82.7683	743.722	85.0362	744.438	82.5064	2.28763	0.49203
284.2	775.115	823.839	775.513	824.387	774.942	823.826	0.67675	0.17414		214.756	753.216	449.518	754.04	448.739	753.207	449.32	1.13387	0.19887		407.393	746.911	979.981	746.198	979.619	746.819	979.873	0.80062	0.14271
490.947	776.255	141.783	776.78	139.293	776.187	141.622	2.5445	0.17456		265.733	755.649	384.622	756.615	384.154	755.775	384.975	1.07338	0.3748		153.633	748.168	640.612	747.217	640.994	747.896	640.277	1.0248	0.43159
387.361	777.662	255.785	778.375	253.745	777.795	255.607	2.16006	0.22176		610.327	763.951	1187.89	764.761	1190.01	763.839	1187.81	2.26969	0.14225		214.756	753.216	449.518	752.38	450.667	753.096	449.361	1.42042	0.19819
297.194	778.712	837.458	779.435	838.082	778.845	837.46	0.95514	0.13237		164.563	764.418	593.095	765.129	593.148	764.245	593.192	0.71339	0.19782		265.733	755.649	384.622	754.909	386.178	755.639	384.665	1.72273	0.04386
365.23	779.986	917.802	780.543	918.95	779.932	917.973	1.27642	0.17921		223.106	765.026	750.142	765.948	750.563	765.052	750.018	1.0139	0.12695		448.688	758.977	1019.58	758.244	1019.21	758.887	1019.57	0.82236	0.08997
245.445	785.109	438.824	785.666	437.567	785.073	438.665	1.37503	0.16274		536.904	766.554	1110.42	767.463	1112.45	766.536	1110.53	2.22381	0.11828		610.327	763.951	1187.89	763.211	1187.56	763.83	1188.37	0.81088	0.48983
386.375	785.223	939.083	785.593	940.114	784.956	939.042	1.09452	0.27091		196.068	768.161	700.819	769.009	700.996	768.103	700.637	0.86623	0.19131		164.563	764.418	593.095	763.527	594.113	764.256	593.255	1.35259	0.22768
270.763	788.364	405.497	788.989	404.408	788.379	405.646	1.25513	0.15051		243.378	770.533	426.358	771.115	425.584	770.214	426.251	0.96875	0.33597		223.106	765.026	750.142	764.337	750.405	765.044	750.015	0.73721	0.12848
611.932	788.332	1182.23	789.132	1184.45	788.412	1182.28	2.36074	0.0952		411.844	772.507	973.975	773.489	975.026	772.548	973.634	1.43807	0.34253		536.904	766.554	1110.42	765.803	1110.1	766.445	1110.71	0.81565	0.31144
245.513	792.126	447.145	792.612	446.341	791.987	447.403	0.93954	0.2929		284.2	775.115	823.839	775.989	824.672	775.047	823.849	1.20711	0.06857		243.378	770.533	426.358	770.08	427.662	770.85	426.284	1.37975	0.32588
406.603	797.232	955.563	797.764	956.878	797.072	955.73	1.41817	0.23082		490.947	776.255	141.783	777.117	140.015	776.206	141.735	1.96656	0.06893		411.844	772.507	973.975	771.527	973.779	772.211	974.024	1.00001	0.30055
507.192	800.368	134.064	801.017	131.59	800.321	133.957	2.55761	0.11736		387.361	777.662	255.785	778.706	254.2	777.784	255.5	1.89768	0.30931		284.2	775.115	823.839	774.21	824.056	774.93	823.881	0.93056	0.19012
334.308	802.959	334.351	803.371	333.123	802.692	334.661	1.29528	0.4091		297.194	778.712	837.458	779.845	838.271	778.887	837.396	1.3944	0.18567		490.947	776.255	141.783	775.685	144.272	776.503	141.954	2.55386	0.30122
267.279	805.994	429.693	806.693	428.68	806.006	429.818	1.23151	0.1254		541.034	779.88	89.7445	780.742	87.7765	779.819	89.6871	2.14868	0.08379		387.361	777.662	255.785	776.975	257.583	777.786	255.649	1.92536	0.18323
232.85	808.759	496.854	809.378	496.185	808.68	497.038	0.91143	0.20091		365.23	779.986	917.802	780.916	919.007	779.949	917.828	1.52236	0.04486		297.194	778.712	837.458	778.025	837.489	778.752	837.353	0.68771	0.11165
236.83	808.601	712.134	809.329	712.189	808.623	712.115	0.72925	0.02858		245.445	785.109	438.824	786.088	438.374	785.127	438.994	1.07721	0.17104		541.034	779.88	89.7445	778.874	92.3657	779.708	89.8685	2.80735	0.21152
243.837	813.986	483.098	814.607	482.509	813.885	483.421	0.85509	0.33928		386.375	785.223	939.083	785.976	940.305	784.988	939.045	1.43516	0.2388		365.23	779.986	917.802	779.311	917.829	780.025	917.92	0.67552	0.12447
313.949	814.839	828.929	815.518	829.555	814.772	828.968	0.92356	0.07737		270.763	788.364	405.497	789.237	405.033	788.265	405.776	0.98902	0.29655		245.445	785.109	438.824	784.313	440.304	785.122	438.968	1.68094	0.14466
588.651	816.343	1147.45	817.5	1149.5	816.681	1147.48	2.35092	0.33933		611.932	788.332	1182.23	789.455	1184.62	788.438	1182.43	2.64043	0.22744		386.375	785.223	939.083	784.374	939.034	785.097	939.186	0.85074	0.16289
254.272	831.252	705.72	831.864	705.665	831.058	705.619	0.61426	0.21853		245.513	792.126	447.145	792.754	446.361	791.766	446.951	1.00557	0.40875		270.763	788.364	405.497	787.652	407.019	788.476	405.576	1.68083	0.13749
348.14	832.223	859.373	832.906	860.083	832.08	859.36	0.98557	0.14355		406.603	797.232	955.563	798.325	956.914	797.286	955.591	1.73742	0.06088		611.932	788.332	1182.23	787.629	1181.64	788.307	1182.45	0.91732	0.21631
596.496	840.207	1145.99	841.169	1148.02	840.258	1146	2.24608	0.0515		507.192	800.368	134.064	801.341	132.308	800.336	134.054	2.00727	0.03358		245.513	792.126	447.145	791.112	448.228	791.939	446.917	1.4837	0.29439
262.845	841.71	496.735	842.7	495.855	841.852	496.714	1.32461	0.14403		334.308	802.959	334.351	803.554	333.62	802.528	334.626	0.94288	0.51092		406.603	797.232	955.563	796.663	955.506	797.412	955.707	0.57233	0.23052
322.455	848.388	394.377	849.227	392.899	848.347	394.195	1.69934	0.18599		267.279	805.994	429.693	807.013	429.259	805.968	429.913	1.10796	0.22099		507.192	800.368	134.064	799.504	136.099	800.402	133.757	2.21047	0.30874
254.605	853.976	617.887	855.132	617.748	854.225	618.085	1.16437	0.31876		232.85	808.759	496.854	809.998	496.676	808.937	497.08	1.25165	0.2882		334.308	802.959	334.351	801.595	336.359	802.471	334.688	2.42705	0.59284
261.79	855.73	656.001	856.543	655.541	855.629	655.715	0.93429	0.30379		236.83	808.601	712.134	809.665	712.354	808.593	711.953	1.0861	0.18117		267.279	805.994	429.693	805.205	431.435	806.076	430.072	1.91224	0.38776
642.093	857.758	11.9143	858.705	9.01348	857.749	11.8958	3.05148	0.0206		243.837	813.986	483.098	815.04	482.958	813.959	483.413	1.06264	0.31673		232.85	808.759	496.854	808.019	498.021	808.886	496.869	1.38196	0.12881
337.401	857.292	818.266	858.124	818.864	857.191	818.321	1.02449	0.11436		313.949	814.839	828.929	815.845	829.795	814.742	828.953	1.32739	0.09997		236.83	808.601	712.134	807.865	712.569	808.693	712.073	0.85467	0.10978
313.668	859.064	423.158	860.184	422.073	859.256	423.248	1.55903	0.21137		254.272	831.252	705.72	832.252	705.847	831.088	705.471	1.00819	0.29737		243.837	813.986	483.098	812.909	484.521	813.792	483.327	1.78517	0.30037
311.388	867.611	759.207	868.533	759.616	867.559	759.335	1.00904	0.13772		348.14	832.223	859.373	833.402	860.375	832.226	859.419	1.54781	0.04627		313.949	814.839	828.929	813.958	829	814.777	828.847	0.88382	0.10273
611.335	867.586	1149.66	868.739	1151.71	867.719	1149.66	2.3473	0.13307		417.725	838.877	257.317	840.023	256.242	838.858	257.532	1.5711	0.21576		588.651	816.343	1147.45	815.984	1146.99	816.739	1147.72	0.58757	0.4749
409.009	869.239	292.105	870.225	290.296	869.246	292.028	2.06055	0.07802		596.496	840.207	1145.99	841.354	1148.09	840.136	1146.04	2.38741	0.08327		254.272	831.252	705.72	830.267	705.972	831.155	705.46	1.01665	0.27691
466.069	871.715	978.671	872.608	980.078	871.596	978.813	1.66648	0.18516		262.845	841.71	496.735	843.258	496.487	842.062	496.892	1.5684	0.38656		348.14	832.223	859.373	831.271	859.392	832.127	859.33	0.9523	0.10431
626.504	884.023	1158.42	885.172	1160.49	884.086	1158.39	2.35906	0.06968		322.455	848.388	394.377	849.806	393.482	848.591	394.268	1.67688	0.23095		417.725	838.877	257.317	837.792	259.306	838.794	257.388	2.26653	0.10986
300.791	886.197	507.444	887.43	506.429	886.378	507.25	1.59677	0.26573		254.605	853.976	617.887	855.516	617.95	854.262	617.904	1.54166	0.28714		596.496	840.207	1145.99	839.814	1145.16	840.628	1145.9	0.91755	0.43144
388.897	889.23	340.025	890.37	338.502	889.303	340.037	1.90196	0.07407		261.79	855.73	656.001	856.913	655.943	855.651	655.755	1.18392	0.25912		262.845	841.71	496.735	840.808	498.089	841.768	496.941	1.6274	0.21509
472.724	890.412	227.001	891.641	224.808	890.564	226.819	2.51403	0.23743		642.093	857.758	11.9143	858.913	9.63473	857.701	11.8184	2.5554	0.11167		322.455	848.388	394.377	847.526	395.56	848.529	394.088	1.46411	0.3212
358.156	891.974	807.43	893.077	807.949	891.99	807.453	1.21882	0.02802		337.401	857.292	818.266	858.503	819.288	857.226	818.487	1.58427	0.23018		254.605	853.976	617.887	853.25	618.834	854.218	618.062	1.19327	0.29909
642.387	900.686	32.3306	901.881	29.3388	900.75	32.1573	3.22187	0.18485		313.668	859.064	423.158	860.377	422.756	859.117	423.434	1.37285	0.28034		261.79	855.73	656.001	854.692	656.597	855.655	655.94	1.1972	0.09663
303.177	902.978	589.005	904.16	588.488	903.031	588.956	1.29032	0.07175		311.388	867.611	759.207	868.8	759.83	867.485	759.253	1.34259	0.13418		642.093	857.758	11.9143	856.75	14.8488	857.871	12.1083	3.1027	0.22473
515.233	907.628	186.683	908.645	184.611	907.492	186.795	2.30846	0.17585		611.335	867.586	1149.66	868.873	1151.83	867.548	1149.76	2.51851	0.10644		337.401	857.292	818.266	856.413	818.334	857.344	818.159	0.88071	0.11976
628.595	911.774	54.1714	912.864	51.5868	911.689	54.3198	2.80516	0.17126		409.009	869.239	292.105	870.493	290.921	869.205	292.082	1.72515	0.04083		313.668	859.064	423.158	858.046	424.776	859.074	423.399	1.91147	0.24082
366.14	913.775	411.309	914.895	409.995	913.717	411.233	1.72664	0.09549		466.069	871.715	978.671	872.997	980.046	871.658	978.637	1.88074	0.06627		311.388	867.611	759.207	866.587	759.608	867.558	759.262	1.09981	0.07692
585.89	920.855	1090.22	922.003	1092.14	920.776	1090.35	2.23507	0.15309		626.504	884.023	1158.42	885.398	1160.56	884.008	1158.46	2.53903	0.03784		611.335	867.586	1149.66	866.636	1148.91	867.515	1149.67	1.21353	0.07056
361.434	920.463	432.853	921.907	431.581	920.697	432.729	1.9241	0.26476		388.897	889.23	340.025	890.732	339.063	889.358	340.048	1.78337	0.13042		409.009	869.239	292.105	868.147	293.907	869.238	292.109	2.10672	0.00423
365.369	925.33	766.296	926.687	766.652	925.45	766.338	1.40194	0.12683		472.724	890.412	227.001	891.977	225.338	890.612	226.737	2.28345	0.33067		466.069	871.715	978.671	870.559	978.002	871.488	978.29	1.33525	0.44367
491.346	940.64	245.902	941.992	244.073	940.691	246.021	2.27449	0.12973		358.156	891.974	807.43	893.405	808.195	891.987	807.437	1.6229	0.01482		626.504	884.023	1158.42	883.137	1157.89	884.055	1158.68	1.03398	0.26207
344.058	940.379	650.177	941.478	649.924	940.175	650.127	1.1276	0.20988		642.387	900.686	32.3306	902.28	29.9735	900.905	32.0771	2.84571	0.33492		300.791	886.197	507.444	885.167	508.539	886.252	507.431	1.503	0.05702
651.571	941.59	1154.85	942.9	1156.97	941.587	1154.88	2.49067	0.02573		303.177	902.978	589.005	904.411	589.007	902.96	589.069	1.43347	0.06685		388.897	889.23	340.025	888.375	341.679	889.517	340.041	1.86151	0.28718
356.919	944.977	691.556	946.345	691.599	945.019	691.619	1.36849	0.07607		515.233	907.628	186.683	908.936	185.226	907.51	186.769	1.95846	0.14557		472.724	890.412	227.001	889.467	229.043	890.644	227.038	2.25005	0.23493
548.353	944.452	1026.67	945.819	1028.18	944.495	1026.69	2.04322	0.04731		366.14	913.775	411.309	915.232	410.423	913.752	411.146	1.70509	0.16506		358.156	891.974	807.43	891.024	807.489	892.046	807.29	0.95206	0.15748
481.643	947.527	933.474	949.188	934.846	947.849	933.774	2.15427	0.44043		585.89	920.855	1090.22	922.373	1092.35	920.837	1090.52	2.61629	0.29256		642.387	900.686	32.3306	899.313	34.6137	900.586	31.9614	2.66387	0.38232
449.472	948.432	316.063	949.897	314.554	948.559	316.207	2.10311	0.1921		365.369	925.33	766.296	926.866	766.884	925.313	766.282	1.64469	0.02265		303.177	902.978	589.005	902.027	589.929	903.138	589.077	1.32592	0.17528
410.818	954.56	392.496	956.034	391.055	954.667	392.385	2.06039	0.15316		491.346	940.64	245.902	942.364	244.427	940.799	245.754	2.26845	0.2171		515.233	907.628	186.683	906.257	188.847	907.504	186.715	2.5615	0.12789
393.677	957.138	765.632	958.649	765.907	957.267	765.596	1.53562	0.13375		344.058	940.379	650.177	941.995	650.33	940.384	650.165	1.6228	0.01334		628.595	911.774	54.1714	909.5	56.5	910.803	53.927	3.25482	1.00112
384.286	958.232	460.912	959.58	459.794	958.195	460.829	1.75144	0.09039		651.571	941.59	1154.85	943.232	1156.88	941.618	1154.79	2.60673	0.07024		366.14	913.775	411.309	912.572	412.542	913.766	411.136	1.7223	0.17324
671.921	959.693	32.4618	960.918	29.7703	959.54	32.6165	2.95741	0.217		356.919	944.977	691.556	946.483	692.015	944.852	691.695	1.57429	0.18666		585.89	920.855	1090.22	919.68	1089.64	920.705	1090.26	1.31335	0.15481
365.665	962.979	555.759	964.428	555.412	963.02	556.033	1.49063	0.27719		548.353	944.452	1026.67	946.044	1028.22	944.412	1026.62	2.22178	0.05942		365.369	925.33	766.296	924.201	766.418	925.321	766.105	1.13608	0.1916
376.205	972.185	545.146	973.746	544.431	972.294	545.102	1.71686	0.11754		481.643	947.527	933.474	949.396	934.833	947.748	933.596	2.31087	0.25249		491.346	940.64	245.902	939.481	247.876	940.818	245.949	2.28932	0.18383
395.928	976.843	478.559	978.517	477.546	977.043	478.509	1.95598	0.20574		449.472	948.432	316.063	950.074	315.161	948.467	316.231	1.8725	0.17136		344.058	940.379	650.177	939.269	650.805	940.464	650.147	1.27524	0.09021
456.955	977.262	857.84	978.799	858.766	977.327	858.037	1.79473	0.20827		410.818	954.56	392.496	956.35	391.806	954.707	392.596	1.9174	0.17711		651.571	941.59	1154.85	940.522	1153.83	941.586	1154.65	1.47884	0.20583
433.803	983.399	397.047	984.82	395.506	983.319	396.826	2.09559	0.23596		393.677	957.138	765.632	958.828	766.164	957.143	765.566	1.77114	0.06617		356.919	944.977	691.556	943.55	692.156	944.744	691.624	1.54759	0.24277
422.957	990.754	761.874	992.514	762.007	990.976	761.714	1.76429	0.2736		384.286	958.232	460.912	959.947	460.465	958.281	461.003	1.77262	0.10364		548.353	944.452	1026.67	943.495	1026	944.597	1026.45	1.16806	0.25874
434.983	994.107	784.092	995.5	784.5	993.95	784.106	1.45123	0.15809		671.921	959.693	32.4618	961.211	30.5016	959.618	32.5937	2.47947	0.15141		481.643	947.527	933.474	946.855	933.368	947.988	933.556	0.68026	0.46849
410.894	1004.78	670.606	1006.43	670.604	1004.82	670.722	1.6463	0.12349		365.665	962.979	555.759	964.64	555.726	962.944	555.913	1.6615	0.15776		449.472	948.432	316.063	946.943	317.881	948.277	316.182	2.35049	0.19592
415.493	1007.56	680.793	1009.31	680.555	1007.69	680.629	1.76575	0.21008		376.205	972.185	545.146	973.806	545.091	972.074	545.317	1.62206	0.20396		410.818	954.56	392.496	953.334	394.098	954.658	392.644	2.01797	0.17749
663.872	1009.08	1122.86	1010.67	1124.68	1009.08	1122.72	2.42069	0.13596		395.928	976.843	478.559	978.584	478.141	976.839	478.614	1.78964	0.05495		393.677	957.138	765.632	956.108	765.648	957.313	765.341	1.03074	0.33859
504.777	1010.48	893.784	1012.07	894.466	1010.45	893.572	1.73452	0.21339		456.955	977.262	857.84	979.029	858.765	977.26	857.817	1.99518	0.02304		384.286	958.232	460.912	957.027	462.192	958.337	460.954	1.75868	0.11323
624.914	1011.12	1070.64	1012.9	1072.43	1011.3	1070.72	2.53343	0.20073		433.803	983.399	397.047	985.197	396.075	983.437	396.848	2.04341	0.20238		671.921	959.693	32.4618	958.49	34.6633	959.986	32.0447	2.50877	0.51004
412.416	1012.4	603.79	1013.99	603.211	1012.35	603.63	1.69327	0.16757		422.957	990.754	761.874	992.888	762.162	991.063	761.579	2.15319	0.42749		365.665	962.979	555.759	961.73	556.722	963.019	555.78	1.57716	0.04543
704.201	1027.57	1159.54	1029.35	1161.61	1027.7	1159.47	2.73481	0.14447		434.983	994.107	784.092	995.51	784.508	993.673	783.841	1.4628	0.50149		376.205	972.185	545.146	970.777	546.372	972.096	545.399	1.86684	0.26861
663.275	1030.04	95.027	1031.85	92.4925	1030.16	95.1192	3.1109	0.1472		410.894	1004.78	670.606	1006.56	670.962	1004.69	670.72	1.81732	0.14874		395.928	976.843	478.559	975.635	479.865	976.994	478.686	1.77884	0.1966
534.292	1032.28	914.009	1033.88	914.977	1032.17	913.987	1.87256	0.11279		415.493	1007.56	680.793	1009.54	680.937	1007.65	680.659	1.98538	0.1611		456.955	977.262	857.84	976.178	858.012	977.408	857.988	1.09741	0.20846
433.759	1033.3	580.061	1035.12	579.314	1033.38	579.842	1.9681	0.23191		663.872	1009.08	1122.86	1011	1124.77	1009.12	1122.8	2.70959	0.07242		433.803	983.399	397.047	981.793	398.537	983.204	397.104	2.19074	0.20391
609.861	1034.63	172.178	1036.46	169.562	1034.74	171.867	3.19405	0.33047		504.777	1010.48	893.784	1012.32	894.66	1010.41	893.576	2.03776	0.21805		422.957	990.754	761.874	989.507	762.293	990.802	761.986	1.31573	0.1216
489.755	1034.65	825.697	1036.54	826.408	1034.8	825.824	2.01666	0.19768		624.914	1011.12	1070.64	1013	1072.48	1011.11	1070.71	2.63685	0.07734		434.983	994.107	784.092	992.631	784.132	993.927	783.892	1.47685	0.26951
532.709	1036.12	294.093	1037.8	292.254	1036.06	294.037	2.49003	0.08457		412.416	1012.4	603.79	1014.25	603.797	1012.35	603.806	1.85282	0.05369		410.894	1004.78	670.606	1003.45	671.108	1004.81	670.527	1.42695	0.08362
592.029	1035.62	1000.92	1037.29	1002.48	1035.57	1001.09	2.28811	0.17127		704.201	1027.57	1159.54	1029.52	1161.68	1027.57	1159.56	2.89255	0.02792		415.493	1007.56	680.793	1006.34	681.271	1007.71	680.722	1.3125	0.16201
609.062	1041.62	1019.44	1043.23	1020.95	1041.49	1019.47	2.2107	0.13286		534.292	1032.28	914.009	1034.26	915.169	1032.27	914.007	2.29467	0.01429		663.872	1009.08	1122.86	1007.74	1122.1	1008.99	1122.88	1.53471	0.09327
494.674	1044.95	383.85	1046.57	382.653	1044.78	384.048	2.01126	0.26449		433.759	1033.3	580.061	1035.34	579.759	1033.35	579.856	2.06469	0.21112		504.777	1010.48	893.784	1009.16	893.583	1010.46	893.678	1.33507	0.10737
457.163	1045.22	703.83	1046.89	703.735	1045.1	703.708	1.6781	0.17017		489.755	1034.65	825.697	1036.98	826.536	1034.98	825.711	2.47887	0.3252		624.914	1011.12	1070.64	1009.92	1069.81	1011.19	1070.43	1.44908	0.2158
689.603	1046.52	74.4805	1048.17	71.8263	1046.41	74.5496	3.12455	0.12856		532.709	1036.12	294.093	1037.87	292.939	1035.92	294.084	2.09947	0.19567		412.416	1012.4	603.79	1010.99	604.56	1012.4	603.777	1.60424	0.01326
486.132	1047.59	789.709	1049.3	790.242	1047.5	789.823	1.79041	0.14475		592.029	1035.62	1000.92	1037.55	1002.38	1035.55	1000.88	2.4217	0.07758		704.201	1027.57	1159.54	1026.22	1158.6	1027.51	1159.49	1.64363	0.0788
597.418	1047.96	995.27	1049.33	996.681	1047.56	995.309	1.96526	0.40275		609.062	1041.62	1019.44	1043.97	1021	1041.94	1019.43	2.81652	0.3195		663.275	1030.04	95.027	1028.5	98.0222	1030.23	95.6549	3.36888	0.65513
467.162	1051.35	479.482	1053.4	478.535	1051.57	479.513	2.25927	0.22509		494.674	1044.95	383.85	1046.82	383.142	1044.82	383.96	1.99954	0.17462		534.292	1032.28	914.009	1030.93	913.985	1032.28	914.151	1.35221	0.14159
462.845	1061.98	628.244	1063.69	627.893	1061.82	628.209	1.7468	0.16994		457.163	1045.22	703.83	1047.21	703.966	1045.16	703.602	1.99864	0.23437		433.759	1033.3	580.061	1031.69	580.765	1033.16	579.914	1.76254	0.19997
486.909	1064.53	745.929	1066.36	745.877	1064.48	745.661	1.83543	0.27254		486.132	1047.59	789.709	1049.75	790.533	1047.69	789.844	2.31013	0.16646		609.861	1034.63	172.178	1032.97	173.514	1034.67	171.39	2.12956	0.78943
557.073	1074.6	308.312	1076.31	306.561	1074.39	308.299	2.44784	0.21418		467.162	1051.35	479.482	1053.55	479.177	1051.5	479.645	2.22096	0.22133		489.755	1034.65	825.697	1033.31	826.033	1034.7	825.934	1.38595	0.2412
693.828	1077.7	1103.19	1079.5	1104.99	1077.63	1103.1	2.54495	0.1127		462.845	1061.98	628.244	1064.21	628.392	1062.1	628.31	2.23383	0.13369		532.709	1036.12	294.093	1034.44	295.631	1036.07	293.894	2.27636	0.20459
645.659	1078.39	1033.62	1080.36	1035.43	1078.46	1033.87	2.68019	0.26888		486.909	1064.53	745.929	1066.65	746.398	1064.52	745.874	2.17726	0.05471		592.029	1035.62	1000.92	1034.47	1000.57	1035.81	1001	1.20164	0.20759
480.4	1079.26	566.898	1081.1	566.487	1079.14	567.082	1.89111	0.21805		557.073	1074.6	308.312	1076.75	307.216	1074.65	308.307	2.41341	0.04364		609.062	1041.62	1019.44	1039.99	1018.5	1041.34	1018.98	1.88508	0.53371
570.25	1081.37	294.268	1083.31	292.476	1081.36	294.278	2.6448	0.01479		645.659	1078.39	1033.62	1080.73	1035.27	1078.56	1033.65	2.87236	0.17838		494.674	1044.95	383.85	1043.15	385.436	1044.76	383.983	2.39624	0.22922
486.528	1083.52	545.993	1085.51	545.322	1083.52	546.013	2.095	0.02		480.4	1079.26	566.898	1081.43	566.885	1079.26	567.03	2.17574	0.13279		457.163	1045.22	703.83	1043.63	704.054	1045.09	703.586	1.59914	0.27284
485.935	1083.94	643.976	1085.69	643.915	1083.71	644.162	1.74708	0.30071		570.25	1081.37	294.268	1083.52	293	1081.39	294.142	2.49778	0.12788		486.132	1047.59	789.709	1046.19	789.902	1047.63	789.698	1.40926	0.04211
525.759	1094.65	778.166	1096.81	778.483	1094.79	778.119	2.18054	0.14365		486.528	1083.52	545.993	1085.88	545.709	1083.69	545.932	2.38027	0.18104		597.418	1047.96	995.27	1045.83	995.159	1047.2	995.577	2.13616	0.81998
670.166	1099.02	1047.32	1100.89	1049.07	1098.92	1047.44	2.55963	0.16135		485.935	1083.94	643.976	1085.9	644.268	1083.7	644.126	1.98329	0.28495		467.162	1051.35	479.482	1049.87	480.747	1051.45	479.592	1.94262	0.1525
631.959	1103.13	982.405	1104.99	983.953	1102.97	982.632	2.41964	0.27447		525.759	1094.65	778.166	1097.08	778.749	1094.83	778.103	2.50121	0.18674		462.845	1061.98	628.244	1060.5	628.992	1062.04	628.299	1.66319	0.07716
548.366	1103.97	816.147	1106.2	816.849	1104.14	816.308	2.33805	0.23478		670.166	1099.02	1047.32	1101.2	1049.21	1098.95	1047.53	2.87663	0.21893		486.909	1064.53	745.929	1063.09	746.028	1064.59	745.695	1.43838	0.24275
623.896	1107.96	962.241	1109.82	963.171	1107.78	961.947	2.07843	0.34581		548.366	1103.97	816.147	1106.43	817.019	1104.13	816.229	2.60747	0.18229		557.073	1074.6	308.312	1072.96	309.82	1074.71	308.143	2.23176	0.19917
642.841	1109.28	207.723	1111.48	205.493	1109.41	207.687	3.13751	0.14016		568.059	1114.15	358.462	1116.65	357.888	1114.37	358.795	2.56018	0.39661		693.828	1077.7	1103.19	1076.08	1103.12	1077.51	1103.88	1.62162	0.71918
568.059	1114.15	358.462	1116.26	356.905	1114.13	358.441	2.6184	0.02679		553.028	1114.99	398.452	1117.01	397.518	1114.71	398.281	2.21835	0.32778		645.659	1078.39	1033.62	1077.05	1033.24	1078.49	1033.79	1.39126	0.20539
553.028	1114.99	398.452	1116.98	397.429	1114.85	398.787	2.23647	0.36268		519.651	1118.74	569.238	1121.11	569.167	1118.77	569.303	2.37045	0.07151		480.4	1079.26	566.898	1077.57	567.755	1079.19	566.879	1.89166	0.0709
576.414	1115.98	856.944	1118	857.5	1115.89	856.77	2.09469	0.19391		521.959	1119.99	554.75	1122.46	554.49	1120.11	554.681	2.4781	0.13853		570.25	1081.37	294.268	1079.71	295.839	1081.5	294.122	2.28029	0.19541
519.651	1118.74	569.238	1120.97	568.854	1118.82	569.447	2.26696	0.22382		726.298	1121.31	1105.71	1123.53	1107.42	1121.2	1105.51	2.80198	0.226		486.528	1083.52	545.993	1081.73	546.998	1083.37	546.059	2.05746	0.16813
521.959	1119.99	554.75	1122.24	553.966	1120.08	554.627	2.37976	0.1498		736.158	1122.68	1118.39	1125.1	1120.28	1122.76	1118.32	3.06033	0.10733		485.935	1083.94	643.976	1082.23	644.675	1083.83	644.037	1.84762	0.13132
726.298	1121.31	1105.71	1123.27	1107.53	1121.22	1105.62	2.66929	0.13308		591.329	1125.64	329.133	1127.89	327.887	1125.57	328.9	2.56469	0.244		525.759	1094.65	778.166	1093.27	778.444	1094.84	778.221	1.40992	0.19321
736.158	1122.68	1118.39	1124.85	1120.18	1122.8	1118.21	2.81242	0.21621		589.776	1129.49	859.755	1131.85	860.62	1129.45	859.664	2.50864	0.10042		670.166	1099.02	1047.32	1097.28	1046.62	1098.78	1047.23	1.87953	0.26576
591.329	1125.64	329.133	1127.95	327.703	1125.78	329.373	2.71341	0.27443		709.706	1141.63	1058.61	1143.99	1060.49	1141.56	1058.76	3.01558	0.16473		548.366	1103.97	816.147	1102.19	816.186	1103.77	816.083	1.77652	0.20931
570.822	1127.48	818.169	1129.76	818.796	1127.59	818.246	2.36029	0.13156		695.666	1144.24	1033.31	1146.5	1034.99	1144.06	1033.36	2.81858	0.17994		568.059	1114.15	358.462	1112.42	360.213	1114.27	358.71	2.46368	0.27348
589.776	1129.49	859.755	1131.86	860.541	1129.69	859.796	2.4919	0.19986		548.937	1147.99	632.209	1150.66	632.402	1148.19	632.304	2.67478	0.21796		553.028	1114.99	398.452	1113.42	399.652	1115.25	398.27	1.97691	0.31176
578.785	1135.3	379.891	1137.55	378.596	1135.33	380.046	2.59981	0.15765		562.263	1149.52	480.971	1151.99	480.491	1149.53	480.952	2.51332	0.02414		519.651	1118.74	569.238	1117.09	570.148	1118.82	569.292	1.88286	0.09912
709.706	1141.63	1058.61	1143.71	1060.28	1141.55	1058.59	2.6687	0.07558		648.01	1158.38	928.826	1160.92	930.088	1158.41	928.867	2.83536	0.0488		521.959	1119.99	554.75	1118.31	555.514	1120.05	554.614	1.85119	0.14816
695.666	1144.24	1033.31	1146.48	1034.84	1144.3	1033.27	2.71228	0.07688		584.246	1181.44	657.199	1183.9	657.241	1181.29	657.05	2.46595	0.20937		726.298	1121.31	1105.71	1119.89	1104.63	1121.43	1105.43	1.78709	0.30094
548.937	1147.99	632.209	1150.38	631.914	1148.08	632.228	2.40221	0.09035		584.455	1182.83	556.472	1185.03	556.209	1182.43	556.392	2.21641	0.41103		736.158	1122.68	1118.39	1121.14	1117.42	1122.69	1118.26	1.82239	0.13184
562.263	1149.52	480.971	1151.8	479.669	1149.5	480.673	2.62834	0.299												591.329	1125.64	329.133	1123.88	330.756	1125.78	329.168	2.39937	0.14446
648.01	1158.38	928.826	1160.69	929.847	1158.41	928.775	2.5259	0.05917												570.822	1127.48	818.169	1125.62	818.146	1127.26	818.06	1.86904	0.25443
678.999	1161.63	218.406	1164.01	216.015	1161.69	218.195	3.37784	0.22052												589.776	1129.49	859.755	1127.88	859.769	1129.51	859.813	1.61186	0.0606
584.246	1181.44	657.199	1183.77	656.885	1181.32	657.09	2.35619	0.16299												578.785	1135.3	379.891	1133.1	381.696	1135	380.268	2.84554	0.48169
584.455	1182.83	556.472	1185.01	555.772	1182.54	556.442	2.28755	0.29377												709.706	1141.63	1058.61	1140.46	1058.04	1142.07	1058.71	1.29634	0.45626
619.52	1189.89	410.702	1192.29	409.211	1189.79	410.549	2.82759	0.18004												695.666	1144.24	1033.31	1142.87	1032.67	1144.49	1033.26	1.50501	0.26299
																				548.937	1147.99	632.209	1146.21	632.804	1147.99	632.152	1.88071	0.05703
																				562.263	1149.52	480.971	1147.46	482.2	1149.34	481.085	2.39429	0.2123
																				648.01	1158.38	928.826	1156.57	928.515	1158.26	928.789	1.83674	0.13132
																				566.06	1165.01	565.551	1163.49	566.5	1165.36	565.65	1.79691	0.35832
																				584.246	1181.44	657.199	1179.45	657.704	1181.31	657.142	2.05063	0.13791
																				584.455	1182.83	556.472	1180.63	557.268	1182.56	556.397	2.34235	0.28638
																				619.52	1189.89	410.702	1187.79	411.994	1189.84	410.684	2.46795	0.05061
